# Supplementary material for: Naked d-orbital in a centrochiral Ni(II) complex as a catalyst for asymmetric [3+2] cycloaddition
Source: Nat Commun. 2017 Apr 6;8:14875. doi: 10.1038/ncomms14875 (PMC5384211; doi:10.1038/ncomms14875)
Supplement: Supplementary Data 1 — Electron density distribution (EDD) analysis. [file ncomms14875-s2.txt]

3DGRDFIL  0
GN594    DEF
                                                                                
! Gridpoints, Origin, Physical Dimensions
            100            100            100
     0.0000         0.0000         0.0000    
     9.9000         9.9000         9.9000    
! Objects
        95
NI(1)     -0.99007   0.31490  -0.12560 ATOM
O(1)      -3.01075   0.88678   0.28739 ATOM
O(2)      -1.75414  -0.12328   1.78271 ATOM
O(3)      -0.65951   1.19969  -1.94095 ATOM
O(4)      -0.46508   2.55433  -0.21574 ATOM
O(5A)      3.27433   1.72854  -0.57449 ATOM
O(5B)      3.42345   1.52858  -0.78099 ATOM
N(1)       0.99007  -0.31490   0.12560 ATOM
N(2)      -1.26803  -1.63754  -0.88851 ATOM
C(1)       1.16152  -1.60713  -0.61031 ATOM
C(2)       0.02026  -1.82218  -1.61838 ATOM
C(3)       0.17735  -3.19246  -2.29186 ATOM
C(4)       1.53295  -3.32785  -2.98458 ATOM
C(5)       2.66778  -3.08119  -1.99737 ATOM
C(6)       2.50975  -1.70907  -1.33580 ATOM
C(7)       1.36380  -0.38000   1.57610 ATOM
C(8)       1.29945   1.03015   2.16971 ATOM
C(9)       1.62674   1.02788   3.66621 ATOM
C(10)      2.99450   0.39878   3.94081 ATOM
C(11)      3.05120  -1.00860   3.35231 ATOM
C(12)      2.73842  -1.00249   1.85334 ATOM
C(13)     -2.47964  -1.96886  -1.69168 ATOM
C(14)     -2.75961  -0.93419  -2.77685 ATOM
C(15)     -3.99124  -1.34887  -3.58556 ATOM
C(16)     -5.21682  -1.52585  -2.69746 ATOM
C(17)     -4.93202  -2.54225  -1.59109 ATOM
C(18)     -3.69212  -2.14910  -0.78208 ATOM
C(19)     -2.88113   0.33870   1.42130 ATOM
C(20)     -4.07627   0.17298   2.32732 ATOM
C(21)     -0.48987   2.36744  -1.46431 ATOM
C(22)     -0.35480   3.51738  -2.42982 ATOM
C(23A)     3.12979   2.52288  -1.75421 ATOM
C(24A)     4.48890   2.41461  -2.47465 ATOM
C(25A)     5.43493   2.37370  -1.30089 ATOM
C(26A)     4.67888   1.51843  -0.30973 ATOM
C(23B)     3.31177   2.35974  -1.93822 ATOM
C(24B)     4.55141   3.25694  -1.92398 ATOM
C(25B)     5.58109   2.32809  -1.31866 ATOM
C(26B)     4.75578   1.60014  -0.26113 ATOM
H(1N)      1.64044   0.43105  -0.35230 ATOM
H(2N)     -1.25367  -2.32392  -0.03034 ATOM
H(1)       1.11611  -2.42170   0.12605 ATOM
H(2)       0.09092  -1.04643  -2.39362 ATOM
H(3A)      0.07883  -3.97719  -1.53889 ATOM
H(3B)     -0.61925  -3.33034  -3.02595 ATOM
H(4A)      1.62878  -4.32948  -3.40884 ATOM
H(4B)      1.59749  -2.60672  -3.80205 ATOM
H(5A)      3.62600  -3.12946  -2.51885 ATOM
H(5B)      2.66070  -3.85892  -1.23085 ATOM
H(6A)      2.57243  -0.92958  -2.09798 ATOM
H(6B)      3.32109  -1.55101  -0.62220 ATOM
H(7)       0.60906  -0.99246   2.08900 ATOM
H(8A)      2.00915   1.67541   1.64776 ATOM
H(8B)      0.29847   1.44060   2.02126 ATOM
H(9A)      1.62207   2.05388   4.04010 ATOM
H(9B)      0.85868   0.46855   4.20444 ATOM
H(10A)     3.77779   1.01555   3.49526 ATOM
H(10B)     3.16776   0.35340   5.01802 ATOM
H(11A)     2.33290  -1.64654   3.87150 ATOM
H(11B)     4.04839  -1.42429   3.51139 ATOM
H(12A)     2.75561  -2.02726   1.47649 ATOM
H(12B)     3.50738  -0.43496   1.32505 ATOM
H(13)     -2.29338  -2.92996  -2.19105 ATOM
H(14A)    -1.89433  -0.84924  -3.43757 ATOM
H(14B)    -2.93314   0.04139  -2.31792 ATOM
H(15A)    -4.20089  -0.58774  -4.34000 ATOM
H(15B)    -3.78207  -2.28735  -4.10318 ATOM
H(16A)    -6.05994  -1.87201  -3.29894 ATOM
H(16B)    -5.48769  -0.56758  -2.24932 ATOM
H(17A)    -4.77920  -3.52823  -2.03486 ATOM
H(17B)    -5.79549  -2.60239  -0.92532 ATOM
H(18A)    -3.88700  -1.21835  -0.24526 ATOM
H(18B)    -3.47950  -2.92550  -0.04421 ATOM
H(20A)    -4.43416  -0.82143   2.25988 ATOM
H(20B)    -4.84094   0.84343   2.03192 ATOM
H(20C)    -3.79456   0.37803   3.32735 ATOM
H(22A)    -1.28828   3.70279  -2.89428 ATOM
H(22B)     0.36464   3.27618  -3.16854 ATOM
H(22C)    -0.04453   4.38435  -1.90677 ATOM
H(23A)     2.90339   3.56001  -1.49814 ATOM
H(23B)     2.32806   2.12617  -2.38055 ATOM
H(24A)     4.54002   1.50629  -3.07865 ATOM
H(24B)     4.66034   3.28335  -3.11369 ATOM
H(25A)     5.63209   3.37651  -0.91623 ATOM
H(25B)     6.37566   1.89743  -1.58486 ATOM
H(26A)     4.93129   0.46086  -0.41119 ATOM
H(26B)     4.90289   1.83344   0.71157 ATOM
H(23C)     2.40159   2.96108  -1.89372 ATOM
H(23D)     3.28720   1.75289  -2.84621 ATOM
H(24C)     4.83508   3.56656  -2.93167 ATOM
H(24D)     4.39729   4.14176  -1.30264 ATOM
H(25C)     6.40528   2.88540  -0.86823 ATOM
H(25D)     5.97867   1.63454  -2.06107 ATOM
H(26C)     5.15336   0.59835  -0.08665 ATOM
H(26D)     4.76918   2.15057   0.68247 ATOM
! Connections
         0
! Values
 -0.5193381328E-04 -0.5790799837E-04 -0.6418337846E-04 -0.7064180553E-04 -0.7713357220E-04 -0.8348048579E-04
 -0.9013766230E-04 -0.9572113430E-04 -0.1005547192E-03 -0.1039987995E-03 -0.1068476157E-03 -0.1084286135E-03
 -0.1086643070E-03 -0.1086709810E-03 -0.1066010786E-03 -0.1034277443E-03 -0.9933444807E-04 -0.9455095320E-04
 -0.8934028501E-04 -0.8398468357E-04 -0.7877197759E-04 -0.7666585423E-04 -0.7224701505E-04 -0.6877439145E-04
 -0.6646541697E-04 -0.6550326898E-04 -0.6543210907E-04 -0.6768496465E-04 -0.6714370144E-04 -0.7168548265E-04
 -0.7835163860E-04 -0.8597602224E-04 -0.9518405017E-04 -0.1052583665E-03 -0.1174748500E-03 -0.1295809921E-03
 -0.1425979884E-03 -0.1556547240E-03 -0.1689016331E-03 -0.1822927775E-03 -0.1959249442E-03 -0.2092480793E-03
 -0.2246198855E-03 -0.2416920733E-03 -0.2614626635E-03 -0.2851825005E-03 -0.3143486577E-03 -0.3506910097E-03
 -0.3955647850E-03 -0.4523949286E-03 -0.5227639883E-03 -0.6090892533E-03 -0.7138275770E-03 -0.8393488352E-03
 -0.9877362846E-03 -0.1160492905E-02 -0.1358143602E-02 -0.1576811452E-02 -0.1819004453E-02 -0.2076769837E-02
 -0.2342185444E-02 -0.2603779264E-02 -0.2848515365E-02 -0.3061875266E-02 -0.3229563606E-02 -0.3339254855E-02
 -0.3382279279E-02 -0.3355035091E-02 -0.3258959314E-02 -0.3100871321E-02 -0.2892327375E-02 -0.2646715609E-02
 -0.2378581844E-02 -0.2101806395E-02 -0.1828435239E-02 -0.1567687576E-02 -0.1328539983E-02 -0.1111518791E-02
 -0.9202642663E-03 -0.7549335283E-03 -0.6144029351E-03 -0.4967143743E-03 -0.3994430266E-03 -0.3199783109E-03
 -0.2557238249E-03 -0.2042290451E-03 -0.1631289852E-03 -0.1307463686E-03 -0.1052441121E-03 -0.8519875136E-04
 -0.6943416969E-04 -0.5699607299E-04 -0.4712349524E-04 -0.3921977622E-04 -0.3282465525E-04 -0.2758854513E-04
 -0.2249748597E-04 -0.1927627077E-04 -0.1647883984E-04 -0.1403529351E-04
 -0.6874743141E-04 -0.7719110500E-04 -0.8614877230E-04 -0.9545512581E-04 -0.1048945974E-03 -0.1148457151E-03
 -0.1238726587E-03 -0.1321741500E-03 -0.1394248769E-03 -0.1453162047E-03 -0.1491176338E-03 -0.1516385403E-03
 -0.1531628251E-03 -0.1520245708E-03 -0.1490384059E-03 -0.1443858804E-03 -0.1383343961E-03 -0.1312202630E-03
 -0.1234278562E-03 -0.1153673846E-03 -0.1074536511E-03 -0.1000876751E-03 -0.9364229523E-04 -0.8845202587E-04
 -0.8732347109E-04 -0.8508551689E-04 -0.8418658416E-04 -0.8184633407E-04 -0.8504179384E-04 -0.9026544689E-04
 -0.9813864322E-04 -0.1074271913E-03 -0.1187314182E-03 -0.1312358284E-03 -0.1465229170E-03 -0.1619978787E-03
 -0.1778217775E-03 -0.1939626927E-03 -0.2101716335E-03 -0.2263188853E-03 -0.2424475032E-03 -0.2588228551E-03
 -0.2751821138E-03 -0.2941215976E-03 -0.3157124818E-03 -0.3413642166E-03 -0.3727470111E-03 -0.4117584310E-03
 -0.4604846599E-03 -0.5205866796E-03 -0.5956621028E-03 -0.6874053642E-03 -0.7982048800E-03 -0.9303299170E-03
 -0.1085758877E-02 -0.1265917029E-02 -0.1468109164E-02 -0.1697297172E-02 -0.1947930501E-02 -0.2214689933E-02
 -0.2489736255E-02 -0.2761417086E-02 -0.3016420510E-02 -0.3239690568E-02 -0.3416207960E-02 -0.3532840319E-02
 -0.3580306668E-02 -0.3554049045E-02 -0.3455674434E-02 -0.3292182075E-02 -0.3074801777E-02 -0.2818210045E-02
 -0.2537379623E-02 -0.2246855098E-02 -0.1959278132E-02 -0.1684319231E-02 -0.1429929662E-02 -0.1201764552E-02
 -0.9983469943E-03 -0.8219219435E-03 -0.6714428023E-03 -0.5449771472E-03 -0.4400819232E-03 -0.3540918144E-03
 -0.2843271955E-03 -0.2282343806E-03 -0.1834724730E-03 -0.1478332839E-03 -0.1197750984E-03 -0.9763388878E-04
 -0.8014041976E-04 -0.6626152468E-04 -0.5517203523E-04 -0.4622503155E-04 -0.3892240526E-04 -0.3288713972E-04
 -0.2783824090E-04 -0.2315216423E-04 -0.1985553503E-04 -0.1694708619E-04
 -0.9422040249E-04 -0.1060762162E-03 -0.1187247332E-03 -0.1319423150E-03 -0.1454281526E-03 -0.1569849361E-03
 -0.1702321268E-03 -0.1825051341E-03 -0.1933083497E-03 -0.2021671639E-03 -0.2086642906E-03 -0.2124744340E-03
 -0.2141572707E-03 -0.2125970391E-03 -0.2082751257E-03 -0.2014538540E-03 -0.1925251497E-03 -0.1819832799E-03
 -0.1703915798E-03 -0.1583473379E-03 -0.1464487496E-03 -0.1352669720E-03 -0.1253250497E-03 -0.1170840911E-03
 -0.1109358197E-03 -0.1071996844E-03 -0.1043781964E-03 -0.1039821800E-03 -0.1070660169E-03 -0.1128688628E-03
 -0.1219983025E-03 -0.1334178490E-03 -0.1468734297E-03 -0.1622393482E-03 -0.1815297556E-03 -0.2003283580E-03
 -0.2198741074E-03 -0.2397057606E-03 -0.2594367417E-03 -0.2788214738E-03 -0.2978238743E-03 -0.3166799642E-03
 -0.3359461934E-03 -0.3557872931E-03 -0.3791253854E-03 -0.4065564480E-03 -0.4399426160E-03 -0.4813546558E-03
 -0.5330015915E-03 -0.5971612520E-03 -0.6755695193E-03 -0.7716611471E-03 -0.8868777255E-03 -0.1023147665E-02
 -0.1182081909E-02 -0.1361413777E-02 -0.1567511305E-02 -0.1796618797E-02 -0.2046037974E-02 -0.2311087623E-02
 -0.2583603429E-02 -0.2853287553E-02 -0.3107082852E-02 -0.3330279503E-02 -0.3507967769E-02 -0.3626994488E-02
 -0.3677352290E-02 -0.3654380077E-02 -0.3559042795E-02 -0.3397870662E-02 -0.3181714714E-02 -0.2925009599E-02
 -0.2642587741E-02 -0.2348974362E-02 -0.2056895810E-02 -0.1776546683E-02 -0.1515048041E-02 -0.1279906672E-02
 -0.1068624001E-02 -0.8842886366E-03 -0.7261319701E-03 -0.5924462262E-03 -0.4809492563E-03 -0.3890711258E-03
 -0.3141674756E-03 -0.2536701263E-03 -0.2051867996E-03 -0.1665611202E-03 -0.1357887140E-03 -0.1114878447E-03
 -0.9218511139E-04 -0.7677458504E-04 -0.6437072465E-04 -0.5427907226E-04 -0.4596593125E-04 -0.3902893725E-04
 -0.3316989213E-04 -0.2656658078E-04 -0.2379796063E-04 -0.2034520110E-04
 -0.1219247770E-03 -0.1385035135E-03 -0.1564049535E-03 -0.1753230078E-03 -0.1955500694E-03 -0.2152713715E-03
 -0.2371284251E-03 -0.2548203107E-03 -0.2704578926E-03 -0.2810830308E-03 -0.2908844235E-03 -0.2977197217E-03
 -0.2996921379E-03 -0.2970539324E-03 -0.2907851275E-03 -0.2807911328E-03 -0.2676492858E-03 -0.2520885770E-03
 -0.2349366505E-03 -0.2170644737E-03 -0.1993350597E-03 -0.1825611073E-03 -0.1674742943E-03 -0.1547066931E-03
 -0.1447827711E-03 -0.1381189917E-03 -0.1299040965E-03 -0.1285567121E-03 -0.1339732637E-03 -0.1401200905E-03
 -0.1504653155E-03 -0.1639019557E-03 -0.1800747103E-03 -0.2005510863E-03 -0.2223765468E-03 -0.2454250954E-03
 -0.2693683647E-03 -0.2935576628E-03 -0.3174261349E-03 -0.3405733795E-03 -0.3628531814E-03 -0.3844531319E-03
 -0.4059541335E-03 -0.4274396336E-03 -0.4524073584E-03 -0.4814174271E-03 -0.5165533205E-03 -0.5600745615E-03
 -0.6143012309E-03 -0.6815016745E-03 -0.7631530532E-03 -0.8625645821E-03 -0.9805573772E-03 -0.1118427974E-02
 -0.1277091458E-02 -0.1452856496E-02 -0.1652939381E-02 -0.1872734411E-02 -0.2109944702E-02 -0.2359774713E-02
 -0.2615766724E-02 -0.2868761223E-02 -0.3107222673E-02 -0.3317908155E-02 -0.3487207280E-02 -0.3602373034E-02
 -0.3653923187E-02 -0.3636712375E-02 -0.3550860729E-02 -0.3401721867E-02 -0.3199024361E-02 -0.2955248126E-02
 -0.2684719654E-02 -0.2400877944E-02 -0.2115913495E-02 -0.1839825565E-02 -0.1579805632E-02 -0.1341679197E-02
 -0.1130084832E-02 -0.9414620459E-03 -0.7781829975E-03 -0.6390094803E-03 -0.5220358301E-03 -0.4249644949E-03
 -0.3453234021E-03 -0.2806304491E-03 -0.2285121505E-03 -0.1867837075E-03 -0.1534973762E-03 -0.1268652635E-03
 -0.1056702440E-03 -0.8863300773E-04 -0.7481154851E-04 -0.6346678905E-04 -0.5403201489E-04 -0.4608197927E-04
 -0.3930365091E-04 -0.3346995958E-04 -0.2664457969E-04 -0.2426712791E-04
 -0.1617369894E-03 -0.1849302491E-03 -0.2101944410E-03 -0.2377862795E-03 -0.2659308786E-03 -0.2943794935E-03
 -0.3221867843E-03 -0.3482872190E-03 -0.3715594029E-03 -0.3934478263E-03 -0.4076326568E-03 -0.4150206746E-03
 -0.4181258610E-03 -0.4149669010E-03 -0.4053947914E-03 -0.3907724399E-03 -0.3714848441E-03 -0.3486103212E-03
 -0.3233671517E-03 -0.2970266438E-03 -0.2708338453E-03 -0.2459436179E-03 -0.2233762107E-03 -0.2039927719E-03
 -0.1884880685E-03 -0.1726613574E-03 -0.1650063669E-03 -0.1620713418E-03 -0.1633596645E-03 -0.1705606631E-03
 -0.1845678166E-03 -0.2000846358E-03 -0.2187010080E-03 -0.2437029850E-03 -0.2696927202E-03 -0.2976549890E-03
 -0.3267058359E-03 -0.3559592221E-03 -0.3846179363E-03 -0.4120808247E-03 -0.4380548181E-03 -0.4626564599E-03
 -0.4864862116E-03 -0.5106605147E-03 -0.5359572181E-03 -0.5663012919E-03 -0.6029040298E-03 -0.6482436470E-03
 -0.7047526417E-03 -0.7746462356E-03 -0.8597761116E-03 -0.9609302242E-03 -0.1080285375E-02 -0.1217433126E-02
 -0.1368088987E-02 -0.1539004677E-02 -0.1725713325E-02 -0.1926553750E-02 -0.2139364994E-02 -0.2360118782E-02
 -0.2583949588E-02 -0.2803928801E-02 -0.3011186435E-02 -0.3195240794E-02 -0.3344934740E-02 -0.3449327981E-02
 -0.3499776242E-02 -0.3490918375E-02 -0.3421658887E-02 -0.3295355145E-02 -0.3119283556E-02 -0.2903375189E-02
 -0.2659646587E-02 -0.2399700690E-02 -0.2134506012E-02 -0.1873473915E-02 -0.1624097875E-02 -0.1391608376E-02
 -0.1182838199E-02 -0.9936509576E-03 -0.8278345812E-03 -0.6848957886E-03 -0.5635425792E-03 -0.4619405282E-03
 -0.3779344196E-03 -0.3092319582E-03 -0.2535490112E-03 -0.2087178344E-03 -0.1727612883E-03 -0.1439371928E-03
 -0.1206710139E-03 -0.1019081270E-03 -0.8656124879E-04 -0.7384943646E-04 -0.6317563061E-04 -0.5409443116E-04
 -0.4628067704E-04 -0.3950078159E-04 -0.3188762005E-04 -0.2873793997E-04
 -0.2140989827E-03 -0.2463886961E-03 -0.2824814746E-03 -0.3207604471E-03 -0.3608784059E-03 -0.4017175484E-03
 -0.4418997329E-03 -0.4798481943E-03 -0.5138835933E-03 -0.5423481280E-03 -0.5637453820E-03 -0.5804561602E-03
 -0.5846929210E-03 -0.5778195585E-03 -0.5644656035E-03 -0.5426649627E-03 -0.5144794365E-03 -0.4810004677E-03
 -0.4440523202E-03 -0.4054913854E-03 -0.3671128352E-03 -0.3305547186E-03 -0.2976583246E-03 -0.2687856053E-03
 -0.2452251611E-03 -0.2221017528E-03 -0.2093344688E-03 -0.2028705129E-03 -0.2021325680E-03 -0.2088398737E-03
 -0.2213814783E-03 -0.2414484404E-03 -0.2658788183E-03 -0.2933231114E-03 -0.3243322871E-03 -0.3578413773E-03
 -0.3926873759E-03 -0.4276909307E-03 -0.4617684588E-03 -0.4940666673E-03 -0.5235203002E-03 -0.5513612534E-03
 -0.5775796090E-03 -0.6034222677E-03 -0.6307346537E-03 -0.6611084579E-03 -0.6988770229E-03 -0.7457652725E-03
 -0.8043378121E-03 -0.8767306035E-03 -0.9644380738E-03 -0.1068164922E-02 -0.1187222593E-02 -0.1317850789E-02
 -0.1464809264E-02 -0.1622754124E-02 -0.1789315655E-02 -0.1962291451E-02 -0.2138851677E-02 -0.2316608474E-02
 -0.2492576240E-02 -0.2662936986E-02 -0.2822673394E-02 -0.2965517662E-02 -0.3083873258E-02 -0.3170005186E-02
 -0.3216746225E-02 -0.3218702620E-02 -0.3173179617E-02 -0.3080670495E-02 -0.2944813161E-02 -0.2771691353E-02
 -0.2569786956E-02 -0.2347873906E-02 -0.2115006426E-02 -0.1879630214E-02 -0.1649112384E-02 -0.1429171787E-02
 -0.1225011346E-02 -0.1041842192E-02 -0.8758235138E-03 -0.7306351706E-03 -0.6058374394E-03 -0.5002465555E-03
 -0.4121627688E-03 -0.3395802015E-03 -0.2803675133E-03 -0.2324131118E-03 -0.1937329531E-03 -0.1625424520E-03
 -0.1372182300E-03 -0.1166291427E-03 -0.9964727485E-04 -0.8545211762E-04 -0.7341887494E-04 -0.6308488377E-04
 -0.5411581757E-04 -0.4627435480E-04 -0.3736218316E-04 -0.3195113029E-04
 -0.2825160239E-03 -0.3272383085E-03 -0.3775069257E-03 -0.4313892912E-03 -0.4882934010E-03 -0.5466350361E-03
 -0.6044191001E-03 -0.6593259074E-03 -0.7088532393E-03 -0.7505055404E-03 -0.7829964997E-03 -0.8028935660E-03
 -0.8097466018E-03 -0.8051904874E-03 -0.7852793607E-03 -0.7520179948E-03 -0.7104783983E-03 -0.6617140235E-03
 -0.6079453300E-03 -0.5522918112E-03 -0.4965986568E-03 -0.4434863334E-03 -0.3949441365E-03 -0.3525352193E-03
 -0.3125245882E-03 -0.2840322646E-03 -0.2637711491E-03 -0.2519151262E-03 -0.2477650018E-03 -0.2530116651E-03
 -0.2658599540E-03 -0.2856107558E-03 -0.3142018929E-03 -0.3484136872E-03 -0.3848800036E-03 -0.4245160949E-03
 -0.4658207106E-03 -0.5072589185E-03 -0.5473983537E-03 -0.5850758583E-03 -0.6195756808E-03 -0.6507927913E-03
 -0.6793511872E-03 -0.7060160640E-03 -0.7342405724E-03 -0.7651291063E-03 -0.8037552708E-03 -0.8519582791E-03
 -0.9124755713E-03 -0.9873614099E-03 -0.1077688711E-02 -0.1183341172E-02 -0.1302315987E-02 -0.1428712261E-02
 -0.1566528163E-02 -0.1707942433E-02 -0.1848886601E-02 -0.1986068046E-02 -0.2116455934E-02 -0.2238782952E-02
 -0.2352601422E-02 -0.2458013435E-02 -0.2554979723E-02 -0.2642670870E-02 -0.2718665810E-02 -0.2779276193E-02
 -0.2819627831E-02 -0.2834486218E-02 -0.2819193352E-02 -0.2770541233E-02 -0.2687384863E-02 -0.2570714593E-02
 -0.2424313302E-02 -0.2253196538E-02 -0.2063872958E-02 -0.1863497560E-02 -0.1659248944E-02 -0.1457464978E-02
 -0.1264585102E-02 -0.1087651912E-02 -0.9232545837E-03 -0.7769491735E-03 -0.6493654540E-03 -0.5401361666E-03
 -0.4481355177E-03 -0.3717232036E-03 -0.3089697951E-03 -0.2578477706E-03 -0.2163803624E-03 -0.1827467662E-03
 -0.1552786977E-03 -0.1327658007E-03 -0.1140424317E-03 -0.9825020256E-04 -0.8473903007E-04 -0.7303196757E-04
 -0.6278868069E-04 -0.5377110114E-04 -0.4581350650E-04 -0.3715768637E-04
 -0.3713532532E-03 -0.4335396174E-03 -0.5025498397E-03 -0.5779591463E-03 -0.6582203792E-03 -0.7411110870E-03
 -0.8237658222E-03 -0.9027938830E-03 -0.9744870870E-03 -0.1035106317E-02 -0.1082300451E-02 -0.1111526321E-02
 -0.1121768537E-02 -0.1112391688E-02 -0.1085939410E-02 -0.1040020557E-02 -0.9800753227E-03 -0.9091118937E-03
 -0.8316186138E-03 -0.7509518878E-03 -0.6708165369E-03 -0.5919842430E-03 -0.5218980674E-03 -0.4604106199E-03
 -0.4033762358E-03 -0.3612306283E-03 -0.3301885876E-03 -0.3103395934E-03 -0.2992249152E-03 -0.3041404447E-03
 -0.3163928297E-03 -0.3379136100E-03 -0.3696313212E-03 -0.4067869336E-03 -0.4512749342E-03 -0.4974666565E-03
 -0.5457563375E-03 -0.5941885491E-03 -0.6409178094E-03 -0.6844117629E-03 -0.7236716162E-03 -0.7584362560E-03
 -0.7893310720E-03 -0.8179243153E-03 -0.8466635768E-03 -0.8786812795E-03 -0.9160814647E-03 -0.9654097837E-03
 -0.1027857084E-02 -0.1105419742E-02 -0.1198717843E-02 -0.1306711249E-02 -0.1422238750E-02 -0.1547902209E-02
 -0.1675709079E-02 -0.1798568636E-02 -0.1910302477E-02 -0.2006179913E-02 -0.2082768186E-02 -0.2139953871E-02
 -0.2180162827E-02 -0.2208081740E-02 -0.2229666717E-02 -0.2250491440E-02 -0.2274658206E-02 -0.2303457398E-02
 -0.2334949795E-02 -0.2364235536E-02 -0.2384380164E-02 -0.2387748276E-02 -0.2367422883E-02 -0.2318411163E-02
 -0.2238276237E-02 -0.2128039799E-02 -0.1990981933E-02 -0.1832729352E-02 -0.1660258187E-02 -0.1481015926E-02
 -0.1301874734E-02 -0.1129586882E-02 -0.9713850613E-03 -0.8245861872E-03 -0.6945244502E-03 -0.5817759454E-03
 -0.4858745026E-03 -0.4055982886E-03 -0.3392488295E-03 -0.2848958965E-03 -0.2405738781E-03 -0.2044250524E-03
 -0.1747921490E-03 -0.1502111248E-03 -0.1296496350E-03 -0.1121558945E-03 -0.9705681441E-04 -0.8386419243E-04
 -0.7223497077E-04 -0.6193344859E-04 -0.5279830974E-04 -0.4282725701E-04
 -0.4857813403E-03 -0.5706449297E-03 -0.6657929754E-03 -0.7706465759E-03 -0.8831453347E-03 -0.1000207939E-02
 -0.1117755385E-02 -0.1230866516E-02 -0.1334077924E-02 -0.1421814744E-02 -0.1490087442E-02 -0.1532762793E-02
 -0.1547931042E-02 -0.1535497339E-02 -0.1495187719E-02 -0.1431451681E-02 -0.1344867052E-02 -0.1241055489E-02
 -0.1127596888E-02 -0.1011632754E-02 -0.8967464851E-03 -0.7875207684E-03 -0.6876358443E-03 -0.5950750583E-03
 -0.5196467757E-03 -0.4588062109E-03 -0.4128920523E-03 -0.3818268115E-03 -0.3651527653E-03 -0.3620307672E-03
 -0.3722573508E-03 -0.3961327366E-03 -0.4267680639E-03 -0.4715708751E-03 -0.5202347961E-03 -0.5754296290E-03
 -0.6310278129E-03 -0.6868305084E-03 -0.7405161403E-03 -0.7901254420E-03 -0.8343294215E-03 -0.8726804833E-03
 -0.9057974959E-03 -0.9354371620E-03 -0.9644158451E-03 -0.9963663584E-03 -0.1035339074E-02 -0.1084623539E-02
 -0.1148329305E-02 -0.1228911531E-02 -0.1325793546E-02 -0.1436957789E-02 -0.1553080295E-02 -0.1675663602E-02
 -0.1793879979E-02 -0.1897885223E-02 -0.1979263767E-02 -0.2030847865E-02 -0.2049263018E-02 -0.2035280570E-02
 -0.1994393353E-02 -0.1936329684E-02 -0.1873666464E-02 -0.1819449531E-02 -0.1784974739E-02 -0.1777337846E-02
 -0.1798023832E-02 -0.1842600639E-02 -0.1901619996E-02 -0.1962473665E-02 -0.2011738389E-02 -0.2037474460E-02
 -0.2030873418E-02 -0.1987882414E-02 -0.1908414206E-02 -0.1796444464E-02 -0.1658784682E-02 -0.1503817310E-02
 -0.1340003045E-02 -0.1176027927E-02 -0.1021366517E-02 -0.8741337983E-03 -0.7415301176E-03 -0.6251489333E-03
 -0.5252270165E-03 -0.4409816026E-03 -0.3709506890E-03 -0.3132981782E-03 -0.2660626089E-03 -0.2273417776E-03
 -0.1954151087E-03 -0.1687663974E-03 -0.1462886485E-03 -0.1270065611E-03 -0.1102262189E-03 -0.9545121980E-04
 -0.8233911736E-04 -0.7065971746E-04 -0.6025873261E-04 -0.4889017989E-04
 -0.6323852972E-03 -0.7467287416E-03 -0.8769229752E-03 -0.1021653298E-02 -0.1178233932E-02 -0.1342451223E-02
 -0.1508557332E-02 -0.1669466520E-02 -0.1817181090E-02 -0.1944350962E-02 -0.2041985673E-02 -0.2104225541E-02
 -0.2127171603E-02 -0.2108696167E-02 -0.2050347828E-02 -0.1954863276E-02 -0.1832188311E-02 -0.1685633518E-02
 -0.1525505358E-02 -0.1359099433E-02 -0.1196298820E-02 -0.1042024974E-02 -0.9012579303E-03 -0.7722683665E-03
 -0.6661029930E-03 -0.5798581607E-03 -0.5137066745E-03 -0.4672010171E-03 -0.4394255289E-03 -0.4290507127E-03
 -0.4358735112E-03 -0.4588315933E-03 -0.4934502178E-03 -0.5390523909E-03 -0.5933122037E-03 -0.6544632124E-03
 -0.7195286744E-03 -0.7828126192E-03 -0.8435847516E-03 -0.8994077935E-03 -0.9485808042E-03 -0.9904421510E-03
 -0.1025595660E-02 -0.1056000500E-02 -0.1085308601E-02 -0.1116877784E-02 -0.1155785096E-02 -0.1205779838E-02
 -0.1272258486E-02 -0.1356185639E-02 -0.1456683801E-02 -0.1567735949E-02 -0.1690251610E-02 -0.1812011681E-02
 -0.1921552314E-02 -0.2008088003E-02 -0.2059825056E-02 -0.2067531600E-02 -0.2026651431E-02 -0.1939778149E-02
 -0.1815074064E-02 -0.1667512418E-02 -0.1516653193E-02 -0.1383489357E-02 -0.1287011482E-02 -0.1240553420E-02
 -0.1249301096E-02 -0.1309358676E-02 -0.1408620492E-02 -0.1529193962E-02 -0.1650746824E-02 -0.1753984791E-02
 -0.1823389596E-02 -0.1849604733E-02 -0.1829076321E-02 -0.1764138639E-02 -0.1661526906E-02 -0.1530688774E-02
 -0.1381813920E-02 -0.1225644485E-02 -0.1074005037E-02 -0.9258518793E-03 -0.7903014783E-03 -0.6699766880E-03
 -0.5658126861E-03 -0.4774513267E-03 -0.4036482038E-03 -0.3426420832E-03 -0.2924586110E-03 -0.2511376940E-03
 -0.2168861588E-03 -0.1881309299E-03 -0.1636869936E-03 -0.1425567302E-03 -0.1240275748E-03 -0.1075979825E-03
 -0.9292940250E-04 -0.7980018168E-04 -0.6806554754E-04 -0.5524407539E-04
 -0.8167147876E-03 -0.9704002546E-03 -0.1147022172E-02 -0.1345143698E-02 -0.1561356985E-02 -0.1789993266E-02
 -0.2023047691E-02 -0.2250410172E-02 -0.2460175564E-02 -0.2641945256E-02 -0.2782148523E-02 -0.2872284423E-02
 -0.2905354050E-02 -0.2878510196E-02 -0.2794781561E-02 -0.2659648842E-02 -0.2482351048E-02 -0.2275604091E-02
 -0.2048779179E-02 -0.1815215862E-02 -0.1585731261E-02 -0.1370017604E-02 -0.1173888912E-02 -0.9960757244E-03
 -0.8488198930E-03 -0.7287414443E-03 -0.6355939614E-03 -0.5683200556E-03 -0.5253459756E-03 -0.5041805361E-03
 -0.5053049154E-03 -0.5258938839E-03 -0.5610340530E-03 -0.6096286157E-03 -0.6688061555E-03 -0.7353890989E-03
 -0.8059482237E-03 -0.8790793727E-03 -0.9467579484E-03 -0.1008631554E-02 -0.1062596055E-02 -0.1108211641E-02
 -0.1145183966E-02 -0.1176098224E-02 -0.1202843158E-02 -0.1233542786E-02 -0.1271994739E-02 -0.1323362691E-02
 -0.1391109942E-02 -0.1478837117E-02 -0.1585076490E-02 -0.1700300495E-02 -0.1827008141E-02 -0.1949549662E-02
 -0.2053704761E-02 -0.2125834370E-02 -0.2153439007E-02 -0.2120529028E-02 -0.2024340309E-02 -0.1867448114E-02
 -0.1661415581E-02 -0.1425958073E-02 -0.1188473285E-02 -0.9774612120E-03 -0.8196514631E-03 -0.7346583829E-03
 -0.7313876131E-03 -0.8064670822E-03 -0.9450987240E-03 -0.1124068960E-02 -0.1316122857E-02 -0.1494639872E-02
 -0.1637470420E-02 -0.1730071971E-02 -0.1765570815E-02 -0.1744809056E-02 -0.1674577921E-02 -0.1565490776E-02
 -0.1429529427E-02 -0.1279511809E-02 -0.1125700724E-02 -0.9795706957E-03 -0.8403972919E-03 -0.7156809375E-03
 -0.6070010329E-03 -0.5143747345E-03 -0.4367333182E-03 -0.3723569239E-03 -0.3192331846E-03 -0.2753266208E-03
 -0.2387604503E-03 -0.2078991879E-03 -0.1814772761E-03 -0.1584757174E-03 -0.1381655634E-03 -0.1200431221E-03
 -0.1037768299E-03 -0.8915634001E-04 -0.7604859632E-04 -0.6436322371E-04
 -0.1046438689E-02 -0.1250937779E-02 -0.1488211317E-02 -0.1756874251E-02 -0.2052751703E-02 -0.2368365839E-02
 -0.2691885478E-02 -0.3010855548E-02 -0.3307628151E-02 -0.3565693360E-02 -0.3765788616E-02 -0.3894596196E-02
 -0.3942066347E-02 -0.3905030462E-02 -0.3786093106E-02 -0.3594119495E-02 -0.3342827151E-02 -0.3049007864E-02
 -0.2731611926E-02 -0.2405469706E-02 -0.2086747385E-02 -0.1787831288E-02 -0.1517793603E-02 -0.1275493176E-02
 -0.1074218744E-02 -0.9098834229E-03 -0.7814871404E-03 -0.6870107145E-03 -0.6238504831E-03 -0.5884982072E-03
 -0.5805511846E-03 -0.5964733196E-03 -0.6303488495E-03 -0.6805177793E-03 -0.7434677030E-03 -0.8153957023E-03
 -0.8922495753E-03 -0.9698765846E-03 -0.1045999936E-02 -0.1114005731E-02 -0.1172400184E-02 -0.1219276179E-02
 -0.1257490875E-02 -0.1288370919E-02 -0.1316011057E-02 -0.1345823710E-02 -0.1383874712E-02 -0.1436003763E-02
 -0.1506088868E-02 -0.1598140279E-02 -0.1710304697E-02 -0.1832506366E-02 -0.1965015065E-02 -0.2089969181E-02
 -0.2192602541E-02 -0.2254036844E-02 -0.2258037550E-02 -0.2190904613E-02 -0.2046284243E-02 -0.1829243365E-02
 -0.1550021467E-02 -0.1235622290E-02 -0.9190531005E-03 -0.6367460312E-03 -0.4222929975E-03 -0.3020295223E-03
 -0.2878577982E-03 -0.3768283367E-03 -0.5515439325E-03 -0.7837495140E-03 -0.1039695715E-02 -0.1285953388E-02
 -0.1494281065E-02 -0.1645443919E-02 -0.1729653904E-02 -0.1746547535E-02 -0.1703135491E-02 -0.1611249254E-02
 -0.1484629057E-02 -0.1338068271E-02 -0.1183647139E-02 -0.1034685400E-02 -0.8910244206E-03 -0.7613989030E-03
 -0.6479292463E-03 -0.5509257258E-03 -0.4694329869E-03 -0.4017275660E-03 -0.3457283634E-03 -0.2993049543E-03
 -0.2604857319E-03 -0.2275674342E-03 -0.1992028818E-03 -0.1743526218E-03 -0.1522736877E-03 -0.1324630473E-03
 -0.1145988324E-03 -0.9848429985E-04 -0.8399985830E-04 -0.7106570497E-04
 -0.1328679999E-02 -0.1597709992E-02 -0.1912935346E-02 -0.2273358807E-02 -0.2672782232E-02 -0.3104236366E-02
 -0.3551599400E-02 -0.3994985418E-02 -0.4410809227E-02 -0.4773742780E-02 -0.5057248029E-02 -0.5240402946E-02
 -0.5308957787E-02 -0.5257303626E-02 -0.5089538190E-02 -0.4818821164E-02 -0.4465431385E-02 -0.4053979554E-02
 -0.3610369073E-02 -0.3159858590E-02 -0.2721660020E-02 -0.2312967142E-02 -0.1940726501E-02 -0.1619600937E-02
 -0.1348590435E-02 -0.1127495144E-02 -0.9540666652E-03 -0.8248186179E-03 -0.7356475209E-03 -0.6826710763E-03
 -0.6611132106E-03 -0.6695819697E-03 -0.6999254100E-03 -0.7497768542E-03 -0.8148706684E-03 -0.8907119439E-03
 -0.9730402382E-03 -0.1056226131E-02 -0.1136080774E-02 -0.1208835936E-02 -0.1272313399E-02 -0.1321379396E-02
 -0.1360655882E-02 -0.1391461074E-02 -0.1418308801E-02 -0.1447206435E-02 -0.1484909370E-02 -0.1537931331E-02
 -0.1610581042E-02 -0.1707351859E-02 -0.1826101544E-02 -0.1955674144E-02 -0.2095849830E-02 -0.2227316761E-02
 -0.2330862345E-02 -0.2387415875E-02 -0.2377407246E-02 -0.2285055497E-02 -0.2102944839E-02 -0.1834657316E-02
 -0.1496596607E-02 -0.1119291439E-02 -0.7378180429E-03 -0.3968554692E-03 -0.1365802477E-03  0.1255037227E-04
  0.3573851104E-04 -0.6515183309E-04 -0.2699226984E-03 -0.5459303576E-03 -0.8538679933E-03 -0.1154567200E-02
 -0.1414742168E-02 -0.1611362285E-02 -0.1732395667E-02 -0.1776687425E-02 -0.1751642548E-02 -0.1670291354E-02
 -0.1548306190E-02 -0.1401236278E-02 -0.1243699007E-02 -0.1090253468E-02 -0.9411218354E-03 -0.8060543224E-03
 -0.6875613697E-03 -0.5861337248E-03 -0.5008494700E-03 -0.4299277507E-03 -0.3711847095E-03 -0.3223751422E-03
 -0.2814224525E-03 -0.2465511929E-03 -0.2163332894E-03 -0.1897098412E-03 -0.1659262285E-03 -0.1444824924E-03
 -0.1250685473E-03 -0.1075028612E-03 -0.9168042756E-04 -0.7753271732E-04
 -0.1669890466E-02 -0.2019270390E-02 -0.2432781385E-02 -0.2908604487E-02 -0.3444931896E-02 -0.4028096058E-02
 -0.4638429081E-02 -0.5248897259E-02 -0.5825305625E-02 -0.6332200073E-02 -0.6730036337E-02 -0.6988680159E-02
 -0.7086524588E-02 -0.7015117342E-02 -0.6780461459E-02 -0.6401991347E-02 -0.5909507680E-02 -0.5338833017E-02
 -0.4727163616E-02 -0.4109749260E-02 -0.3513842779E-02 -0.2962042156E-02 -0.2464112027E-02 -0.2036632629E-02
 -0.1677382511E-02 -0.1385032987E-02 -0.1155387278E-02 -0.9828107839E-03 -0.8610897996E-03 -0.7844660636E-03
 -0.7463353584E-03 -0.7441209918E-03 -0.7682761611E-03 -0.8154639537E-03 -0.8806104685E-03 -0.9589618437E-03
 -0.1044178936E-02 -0.1131284114E-02 -0.1214495351E-02 -0.1290379894E-02 -0.1356105811E-02 -0.1409459121E-02
 -0.1448261802E-02 -0.1478818990E-02 -0.1504894407E-02 -0.1533034278E-02 -0.1570624713E-02 -0.1624808413E-02
 -0.1701240191E-02 -0.1802158296E-02 -0.1923268044E-02 -0.2065985395E-02 -0.2215518737E-02 -0.2355671949E-02
 -0.2466181826E-02 -0.2523585033E-02 -0.2508921223E-02 -0.2403738482E-02 -0.2199672709E-02 -0.1900459860E-02
 -0.1524011601E-02 -0.1102139901E-02 -0.6773889960E-03 -0.2984548534E-03 -0.7205801911E-05  0.1609173644E-03
  0.1888325223E-03  0.7972914049E-04 -0.1457333617E-03 -0.4515780793E-03 -0.7935849360E-03 -0.1128856358E-02
 -0.1421055535E-02 -0.1644306754E-02 -0.1785398936E-02 -0.1842910910E-02 -0.1824800949E-02 -0.1745177255E-02
 -0.1621026668E-02 -0.1469209086E-02 -0.1305516605E-02 -0.1145651823E-02 -0.9899575134E-03 -0.8484718387E-03
 -0.7247802845E-03 -0.6189580683E-03 -0.5300211639E-03 -0.4560706141E-03 -0.3947840223E-03 -0.3437824252E-03
 -0.3008758376E-03 -0.2642135621E-03 -0.2322891709E-03 -0.2040253314E-03 -0.1786579072E-03 -0.1556917634E-03
 -0.1348297998E-03 -0.1159063932E-03 -0.9883144719E-04 -0.8354782062E-04
 -0.2074963146E-02 -0.2520039322E-02 -0.3054455775E-02 -0.3678286982E-02 -0.4386417692E-02 -0.5164421354E-02
 -0.5987135116E-02 -0.6817144688E-02 -0.7608558922E-02 -0.8308039469E-02 -0.8861315282E-02 -0.9223144460E-02
 -0.9361569301E-02 -0.9263951651E-02 -0.8939028380E-02 -0.8415296104E-02 -0.7736205476E-02 -0.6953439912E-02
 -0.6119874582E-02 -0.5283615481E-02 -0.4484449049E-02 -0.3749939115E-02 -0.3093097653E-02 -0.2531997425E-02
 -0.2064211754E-02 -0.1684502002E-02 -0.1386408972E-02 -0.1161272121E-02 -0.1000009525E-02 -0.8943684823E-03
 -0.8354293989E-03 -0.8190158240E-03 -0.8339726884E-03 -0.8763323092E-03 -0.9391087365E-03 -0.1016709881E-02
 -0.1102842801E-02 -0.1191701752E-02 -0.1277537958E-02 -0.1355443645E-02 -0.1421810760E-02 -0.1475584074E-02
 -0.1516728175E-02 -0.1546039301E-02 -0.1571522663E-02 -0.1599264122E-02 -0.1637180670E-02 -0.1692958682E-02
 -0.1772730642E-02 -0.1878992652E-02 -0.2007497475E-02 -0.2159795837E-02 -0.2320442976E-02 -0.2472453424E-02
 -0.2594498863E-02 -0.2662609240E-02 -0.2654124675E-02 -0.2552159295E-02 -0.2346642152E-02 -0.2041205469E-02
 -0.1654380165E-02 -0.1219306670E-02 -0.7803808815E-03 -0.3871382156E-03 -0.8715976600E-04  0.8667789332E-04
  0.1149390863E-03  0.1641463303E-05 -0.2309334904E-03 -0.5448475439E-03 -0.8959074567E-03 -0.1238713348E-02
 -0.1535717929E-02 -0.1760405102E-02 -0.1899452798E-02 -0.1951786335E-02 -0.1926026533E-02 -0.1837101896E-02
 -0.1702834264E-02 -0.1540820936E-02 -0.1367447451E-02 -0.1199004694E-02 -0.1035613567E-02 -0.8880651563E-03
 -0.7590102770E-03 -0.6488494401E-03 -0.5559957395E-03 -0.4792707228E-03 -0.4157030081E-03 -0.3627620544E-03
 -0.3181379186E-03 -0.2799028576E-03 -0.2464760963E-03 -0.2167626463E-03 -0.1899904445E-03 -0.1656699719E-03
 -0.1435171855E-03 -0.1233819664E-03 -0.1051885310E-03 -0.8889057690E-04
 -0.2543445676E-02 -0.3106188424E-02 -0.3785795054E-02 -0.4587689784E-02 -0.5508008986E-02 -0.6530584743E-02
 -0.7622931767E-02 -0.8737431805E-02 -0.9808055269E-02 -0.1076256671E-01 -0.1152311456E-01 -0.1202374319E-01
 -0.1221762815E-01 -0.1208603594E-01 -0.1164155567E-01 -0.1092557416E-01 -0.1000080371E-01 -0.8940983142E-02
 -0.7820339914E-02 -0.6704984789E-02 -0.5647822978E-02 -0.4684780281E-02 -0.3832225117E-02 -0.3108662760E-02
 -0.2508682689E-02 -0.2025613637E-02 -0.1646451945E-02 -0.1359375712E-02 -0.1151543156E-02 -0.1011502692E-02
 -0.9273318651E-03 -0.8932650021E-03 -0.8963955844E-03 -0.9301428072E-03 -0.9877954129E-03 -0.1062516958E-02
 -0.1147307334E-02 -0.1235726905E-02 -0.1321646822E-02 -0.1399808035E-02 -0.1466352235E-02 -0.1520147517E-02
 -0.1559857141E-02 -0.1590409724E-02 -0.1615324366E-02 -0.1642911694E-02 -0.1681788475E-02 -0.1739764789E-02
 -0.1823389040E-02 -0.1936251826E-02 -0.2071971242E-02 -0.2234885462E-02 -0.2408674892E-02 -0.2576303274E-02
 -0.2716289268E-02 -0.2805020573E-02 -0.2818568084E-02 -0.2738966789E-02 -0.2558001065E-02 -0.2277889002E-02
 -0.1916662335E-02 -0.1506752207E-02 -0.1091546726E-02 -0.7197549054E-03 -0.4354696818E-03 -0.2737526806E-03
 -0.2489849219E-03 -0.3585098377E-03 -0.5796319083E-03 -0.8755800887E-03 -0.1202165209E-02 -0.1517112856E-02
 -0.1784080363E-02 -0.1978179641E-02 -0.2087430493E-02 -0.2111769534E-02 -0.2060500557E-02 -0.1948944085E-02
 -0.1795075302E-02 -0.1616458056E-02 -0.1429317752E-02 -0.1245699364E-02 -0.1077477448E-02 -0.9229002930E-03
 -0.7884100112E-03 -0.6740810801E-03 -0.5784619476E-03 -0.4992122845E-03 -0.4331718696E-03 -0.3785923083E-03
 -0.3325357675E-03 -0.2929964938E-03 -0.2583242262E-03 -0.2274065169E-03 -0.1994640804E-03 -0.1740125897E-03
 -0.1507798163E-03 -0.1296295232E-03 -0.1104986496E-03 -0.9335048754E-04
 -0.3078432673E-02 -0.3773160785E-02 -0.4621233276E-02 -0.5632894959E-02 -0.6807524317E-02 -0.8127516756E-02
 -0.9553727676E-02 -0.1102476270E-01 -0.1245221885E-01 -0.1373593723E-01 -0.1476700735E-01 -0.1545066507E-01
 -0.1571909297E-01 -0.1554480231E-01 -0.1494567711E-01 -0.1398107574E-01 -0.1274034206E-01 -0.1132722028E-01
 -0.9844320214E-02 -0.8380939329E-02 -0.7005880868E-02 -0.5765383894E-02 -0.4678414803E-02 -0.3762253189E-02
 -0.3008311920E-02 -0.2404879253E-02 -0.1932639250E-02 -0.1574864177E-02 -0.1314439649E-02 -0.1134573497E-02
 -0.1022869259E-02 -0.9665850280E-03 -0.9538765904E-03 -0.9765016013E-03 -0.1026535888E-02 -0.1095408978E-02
 -0.1176052944E-02 -0.1261500881E-02 -0.1345226470E-02 -0.1421722173E-02 -0.1486970715E-02 -0.1538977614E-02
 -0.1578782515E-02 -0.1608126503E-02 -0.1633924133E-02 -0.1662414231E-02 -0.1703023378E-02 -0.1763948732E-02
 -0.1852074006E-02 -0.1971399188E-02 -0.2115866479E-02 -0.2290706982E-02 -0.2480147570E-02 -0.2667984320E-02
 -0.2833680090E-02 -0.2954626132E-02 -0.3007809952E-02 -0.2976806771E-02 -0.2850928938E-02 -0.2634552461E-02
 -0.2342825135E-02 -0.2004966231E-02 -0.1660360834E-02 -0.1350610749E-02 -0.1115432632E-02 -0.9834159721E-03
 -0.9681814137E-03 -0.1063392477E-02 -0.1248844960E-02 -0.1491633487E-02 -0.1751369394E-02 -0.1993938807E-02
 -0.2188095515E-02 -0.2312737672E-02 -0.2358882315E-02 -0.2328148861E-02 -0.2230419892E-02 -0.2080786493E-02
 -0.1896483061E-02 -0.1694069761E-02 -0.1490849207E-02 -0.1293340866E-02 -0.1114847745E-02 -0.9526523745E-03
 -0.8126192361E-03 -0.6942774222E-03 -0.5957430315E-03 -0.5143406221E-03 -0.4471063590E-03 -0.3911568054E-03
 -0.3435283383E-03 -0.3029467015E-03 -0.2673301388E-03 -0.2355005894E-03 -0.2066711086E-03 -0.1803607772E-03
 -0.1563065636E-03 -0.1343832606E-03 -0.1145379654E-03 -0.9674165001E-04
 -0.3671814989E-02 -0.4511828286E-02 -0.5547421974E-02 -0.6796557874E-02 -0.8263371635E-02 -0.9931700137E-02
 -0.1175806758E-01 -0.1366132577E-01 -0.1552970644E-01 -0.1722622374E-01 -0.1860092485E-01 -0.1951997593E-01
 -0.1988656185E-01 -0.1966083468E-01 -0.1886770809E-01 -0.1759093948E-01 -0.1595572751E-01 -0.1410550660E-01
 -0.1217947524E-01 -0.1029577541E-01 -0.8542419771E-02 -0.6975490550E-02 -0.5616711714E-02 -0.4480530895E-02
 -0.3552666169E-02 -0.2813176561E-02 -0.2239434267E-02 -0.1803813907E-02 -0.1485144022E-02 -0.1261762866E-02
 -0.1118381719E-02 -0.1037445883E-02 -0.1006561518E-02 -0.1015955630E-02 -0.1054878329E-02 -0.1115289763E-02
 -0.1189174031E-02 -0.1269026698E-02 -0.1348234552E-02 -0.1421100430E-02 -0.1483548616E-02 -0.1533573355E-02
 -0.1571640147E-02 -0.1601283354E-02 -0.1627135331E-02 -0.1657613299E-02 -0.1700679918E-02 -0.1765680620E-02
 -0.1859059552E-02 -0.1985585151E-02 -0.2139837143E-02 -0.2328275924E-02 -0.2536451313E-02 -0.2749980356E-02
 -0.2950500208E-02 -0.3117791705E-02 -0.3231153791E-02 -0.3276026992E-02 -0.3243282461E-02 -0.3133704450E-02
 -0.2962417885E-02 -0.2750572881E-02 -0.2528757217E-02 -0.2329000456E-02 -0.2179654230E-02 -0.2099927275E-02
 -0.2096791567E-02 -0.2164609648E-02 -0.2283116012E-02 -0.2431013799E-02 -0.2578416962E-02 -0.2698876173E-02
 -0.2770695617E-02 -0.2781807490E-02 -0.2727397883E-02 -0.2611375663E-02 -0.2443943907E-02 -0.2239155883E-02
 -0.2012430207E-02 -0.1778199759E-02 -0.1549482522E-02 -0.1335359459E-02 -0.1145229846E-02 -0.9768154346E-03
 -0.8311138618E-03 -0.7089115733E-03 -0.6077487071E-03 -0.5245338791E-03 -0.4560097845E-03 -0.3990914241E-03
 -0.3511339088E-03 -0.3093229437E-03 -0.2730961597E-03 -0.2406831957E-03 -0.2112877981E-03 -0.1844293492E-03
 -0.1598501227E-03 -0.1374319865E-03 -0.1171287742E-03 -0.9891663959E-04
 -0.4312552506E-02 -0.5304087538E-02 -0.6537889522E-02 -0.8041400300E-02 -0.9828018453E-02 -0.1188713403E-01
 -0.1416699388E-01 -0.1657421994E-01 -0.1896600172E-01 -0.2116138836E-01 -0.2295761693E-01 -0.2416989083E-01
 -0.2466247887E-01 -0.2437847096E-01 -0.2335165976E-01 -0.2169776335E-01 -0.1958858589E-01 -0.1721818169E-01
 -0.1477110716E-01 -0.1239985782E-01 -0.1021396222E-01 -0.8279312998E-02 -0.6618535649E-02 -0.5241414988E-02
 -0.4125089698E-02 -0.3241135839E-02 -0.2556660481E-02 -0.2040575967E-02 -0.1660961710E-02 -0.1391313889E-02
 -0.1211621565E-02 -0.1105932149E-02 -0.1055611537E-02 -0.1048252746E-02 -0.1074009387E-02 -0.1123426347E-02
 -0.1187967382E-02 -0.1259889135E-02 -0.1332281954E-02 -0.1399619645E-02 -0.1457802564E-02 -0.1504881090E-02
 -0.1541353606E-02 -0.1570720713E-02 -0.1597610315E-02 -0.1630185004E-02 -0.1676661014E-02 -0.1745899519E-02
 -0.1845898462E-02 -0.1980447578E-02 -0.2145702474E-02 -0.2349710344E-02 -0.2580154723E-02 -0.2825497649E-02
 -0.3070996461E-02 -0.3299735226E-02 -0.3495298678E-02 -0.3646014697E-02 -0.3744148542E-02 -0.3790559640E-02
 -0.3791368745E-02 -0.3762744652E-02 -0.3720659164E-02 -0.3681240818E-02 -0.3656184878E-02 -0.3650883555E-02
 -0.3662167830E-02 -0.3685002826E-02 -0.3707045978E-02 -0.3714570264E-02 -0.3695107748E-02 -0.3638159889E-02
 -0.3536487493E-02 -0.3386962956E-02 -0.3192831170E-02 -0.2960191229E-02 -0.2699162613E-02 -0.2421815838E-02
 -0.2140567821E-02 -0.1866518915E-02 -0.1609466399E-02 -0.1375668672E-02 -0.1172173174E-02 -0.9930701134E-03
 -0.8435863191E-03 -0.7176755912E-03 -0.6141696628E-03 -0.5294823995E-03 -0.4600243925E-03 -0.4024937452E-03
 -0.3541117338E-03 -0.3124657899E-03 -0.2758953347E-03 -0.2427168834E-03 -0.2131009136E-03 -0.1860300860E-03
 -0.1612471008E-03 -0.1386361126E-03 -0.1181536317E-03 -0.9977806676E-04
 -0.4985251728E-02 -0.6124535800E-02 -0.7552750093E-02 -0.9310536455E-02 -0.1142343585E-01 -0.1388965085E-01
 -0.1665696491E-01 -0.1961826608E-01 -0.2259874810E-01 -0.2536675322E-01 -0.2765684875E-01 -0.2921977436E-01
 -0.2986901187E-01 -0.2952505044E-01 -0.2823208069E-01 -0.2614567156E-01 -0.2349540667E-01 -0.2053685973E-01
 -0.1750803085E-01 -0.1460011801E-01 -0.1194519260E-01 -0.9617766095E-02 -0.7639068623E-02 -0.6011484134E-02
 -0.4701876077E-02 -0.3671079223E-02 -0.2876209019E-02 -0.2277995083E-02 -0.1836743303E-02 -0.1520733567E-02
 -0.1305753757E-02 -0.1172229775E-02 -0.1100617338E-02 -0.1075353780E-02 -0.1085954027E-02 -0.1122220182E-02
 -0.1175192747E-02 -0.1236948360E-02 -0.1300631460E-02 -0.1360618617E-02 -0.1413162556E-02 -0.1456354968E-02
 -0.1490745123E-02 -0.1519387016E-02 -0.1547947204E-02 -0.1583134241E-02 -0.1633612856E-02 -0.1708117213E-02
 -0.1815115611E-02 -0.1958451760E-02 -0.2136681724E-02 -0.2357527890E-02 -0.2613828017E-02 -0.2897097575E-02
 -0.3197050161E-02 -0.3502450923E-02 -0.3801477713E-02 -0.4087308342E-02 -0.4353308015E-02 -0.4598657843E-02
 -0.4824858375E-02 -0.5033105590E-02 -0.5224532469E-02 -0.5393087494E-02 -0.5527607370E-02 -0.5616656645E-02
 -0.5646418512E-02 -0.5607819828E-02 -0.5497950740E-02 -0.5320262887E-02 -0.5082536413E-02 -0.4795545070E-02
 -0.4470227341E-02 -0.4117219002E-02 -0.3746154074E-02 -0.3367834054E-02 -0.2991209888E-02 -0.2625397206E-02
 -0.2278649202E-02 -0.1957581909E-02 -0.1667740668E-02 -0.1411719362E-02 -0.1193519217E-02 -0.1005050124E-02
 -0.8479745324E-03 -0.7187977825E-03 -0.6149039721E-03 -0.5290854368E-03 -0.4590473630E-03 -0.4013325530E-03
 -0.3528042420E-03 -0.3111844743E-03 -0.2746929972E-03 -0.2420737931E-03 -0.2120255036E-03 -0.1850874811E-03
 -0.1604316433E-03 -0.1379392063E-03 -0.1175649678E-03 -0.9928644174E-04
 -0.5672047675E-02 -0.6941609448E-02 -0.8541921293E-02 -0.1052799543E-01 -0.1294287845E-01 -0.1579351504E-01
 -0.1903847002E-01 -0.2256045185E-01 -0.2615498223E-01 -0.2953730354E-01 -0.3237061404E-01 -0.3432923685E-01
 -0.3516551108E-01 -0.3477026526E-01 -0.3319796638E-01 -0.3065073653E-01 -0.2742523528E-01 -0.2384694499E-01
 -0.2021292406E-01 -0.1675481176E-01 -0.1362633658E-01 -0.1090830614E-01 -0.8617974223E-02 -0.6747944242E-02
 -0.5253335939E-02 -0.4083002354E-02 -0.3183719737E-02 -0.2506267096E-02 -0.2008250911E-02 -0.1647824497E-02
 -0.1398499210E-02 -0.1238822960E-02 -0.1143734298E-02 -0.1099646081E-02 -0.1093683877E-02 -0.1115135321E-02
 -0.1154735154E-02 -0.1204497128E-02 -0.1257673105E-02 -0.1308910279E-02 -0.1354467199E-02 -0.1392844671E-02
 -0.1424573564E-02 -0.1452640319E-02 -0.1482454134E-02 -0.1520597147E-02 -0.1575210504E-02 -0.1655321246E-02
 -0.1768549216E-02 -0.1922415152E-02 -0.2113841741E-02 -0.2353883779E-02 -0.2639032176E-02 -0.2965339941E-02
 -0.3328091972E-02 -0.3722261622E-02 -0.4142713713E-02 -0.4586228219E-02 -0.5049975788E-02 -0.5530932205E-02
 -0.6022980735E-02 -0.6513626742E-02 -0.6980743777E-02 -0.7394461968E-02 -0.7718725661E-02 -0.7917379093E-02
 -0.7964282681E-02 -0.7848886520E-02 -0.7579063975E-02 -0.7178404708E-02 -0.6680386371E-02 -0.6120781531E-02
 -0.5532090827E-02 -0.4940393775E-02 -0.4364727140E-02 -0.3817604725E-02 -0.3308486098E-02 -0.2842125108E-02
 -0.2421654590E-02 -0.2048278578E-02 -0.1722470055E-02 -0.1442495478E-02 -0.1208760024E-02 -0.1010716821E-02
 -0.8479305518E-03 -0.7155242394E-03 -0.6085326732E-03 -0.5234392033E-03 -0.4532661127E-03 -0.3955534708E-03
 -0.3472970209E-03 -0.3060486834E-03 -0.2699821918E-03 -0.2378136890E-03 -0.2087012152E-03 -0.1816449010E-03
 -0.1574408598E-03 -0.1353726437E-03 -0.1153889869E-03 -0.9746338175E-04
 -0.6356076630E-02 -0.7723252179E-02 -0.9450215059E-02 -0.1160601964E-01 -0.1425187764E-01 -0.1741312317E-01
 -0.2106219315E-01 -0.2508225364E-01 -0.2924732819E-01 -0.3322396150E-01 -0.3660271320E-01 -0.3897516136E-01
 -0.4002312585E-01 -0.3960097584E-01 -0.3777222885E-01 -0.3478659369E-01 -0.3101170513E-01 -0.2684571089E-01
 -0.2264438400E-01 -0.1867789931E-01 -0.1511848456E-01 -0.1205019571E-01 -0.9484148562E-02 -0.7401888826E-02
 -0.5746334850E-02 -0.4455233023E-02 -0.3466050232E-02 -0.2720202056E-02 -0.2171065631E-02 -0.1770876577E-02
 -0.1489953379E-02 -0.1304568621E-02 -0.1187575183E-02 -0.1124289334E-02 -0.1101001921E-02 -0.1106522551E-02
 -0.1131414486E-02 -0.1167747248E-02 -0.1208985835E-02 -0.1250071304E-02 -0.1287536958E-02 -0.1320144636E-02
 -0.1348484612E-02 -0.1375461350E-02 -0.1406050298E-02 -0.1447040225E-02 -0.1506086661E-02 -0.1591201116E-02
 -0.1711430333E-02 -0.1873549242E-02 -0.2079967247E-02 -0.2339958073E-02 -0.2655569324E-02 -0.3027858788E-02
 -0.3458226003E-02 -0.3948958739E-02 -0.4500194051E-02 -0.5115524793E-02 -0.5794332095E-02 -0.6531569876E-02
 -0.7312727781E-02 -0.8109488725E-02 -0.8876079287E-02 -0.9556593104E-02 -0.1008434592E-01 -0.1039963729E-01
 -0.1046169816E-01 -0.1025915884E-01 -0.9812009481E-02 -0.9166687174E-02 -0.8384139903E-02 -0.7528169286E-02
 -0.6654374693E-02 -0.5805344799E-02 -0.5009486240E-02 -0.4282936231E-02 -0.3632281567E-02 -0.3059511943E-02
 -0.2561536883E-02 -0.2133623825E-02 -0.1770712592E-02 -0.1470220418E-02 -0.1217101445E-02 -0.1009772344E-02
 -0.8416734418E-03 -0.7064665617E-03 -0.5982086049E-03 -0.5116089477E-03 -0.4427774064E-03 -0.3855044503E-03
 -0.3378541632E-03 -0.2973055517E-03 -0.2619900068E-03 -0.2305963638E-03 -0.2022621549E-03 -0.1764630661E-03
 -0.1524113632E-03 -0.1310527774E-03 -0.1117233706E-03 -0.9438976530E-04
 -0.7024886128E-02 -0.8442767893E-02 -0.1022718285E-01 -0.1246024179E-01 -0.1521569112E-01 -0.1854611601E-01
 -0.2244428835E-01 -0.2680652362E-01 -0.3140067478E-01 -0.3585920540E-01 -0.3971057983E-01 -0.4246750314E-01
 -0.4373932298E-01 -0.4333817177E-01 -0.4132925779E-01 -0.3800459740E-01 -0.3379485169E-01 -0.2916325468E-01
 -0.2451652410E-01 -0.2015614543E-01 -0.1626761802E-01 -0.1293537443E-01 -0.1016376667E-01 -0.7924145218E-02
 -0.6149480240E-02 -0.4768543033E-02 -0.3710425389E-02 -0.2911970830E-02 -0.2319070517E-02 -0.1888986844E-02
 -0.1582468654E-02 -0.1372493020E-02 -0.1234879737E-02 -0.1153054942E-02 -0.1112400241E-02 -0.1101411546E-02
 -0.1110714447E-02 -0.1132550831E-02 -0.1160694822E-02 -0.1190458921E-02 -0.1218821009E-02 -0.1244503393E-02
 -0.1268515064E-02 -0.1293558085E-02 -0.1324352614E-02 -0.1367243935E-02 -0.1429749517E-02 -0.1519414167E-02
 -0.1645911937E-02 -0.1816633577E-02 -0.2034692415E-02 -0.2315662633E-02 -0.2661229415E-02 -0.3079198585E-02
 -0.3577634954E-02 -0.4164132654E-02 -0.4846843430E-02 -0.5634191854E-02 -0.6527972460E-02 -0.7520860086E-02
 -0.8589727171E-02 -0.9690010906E-02 -0.1075474591E-01 -0.1169668267E-01 -0.1242378894E-01 -0.1285163424E-01
 -0.1292572377E-01 -0.1263365059E-01 -0.1200827559E-01 -0.1111856777E-01 -0.1005306714E-01 -0.8903146234E-02
 -0.7747160941E-02 -0.6643884048E-02 -0.5630854832E-02 -0.4727236676E-02 -0.3938563386E-02 -0.3261144957E-02
 -0.2687389678E-02 -0.2207002196E-02 -0.1808532003E-02 -0.1484782871E-02 -0.1217456674E-02 -0.1001804396E-02
 -0.8291920285E-03 -0.6918434658E-03 -0.5829778381E-03 -0.4963532211E-03 -0.4270115140E-03 -0.3716159425E-03
 -0.3248925212E-03 -0.2853489247E-03 -0.2510811136E-03 -0.2207534393E-03 -0.1934826087E-03 -0.1687245540E-03
 -0.1461718117E-03 -0.1251710122E-03 -0.1067290896E-03 -0.9019907498E-04
 -0.7675824339E-02 -0.9086343254E-02 -0.1083911789E-01 -0.1302124262E-01 -0.1571994628E-01 -0.1901072632E-01
 -0.2291542810E-01 -0.2735843730E-01 -0.3212390149E-01 -0.3683716893E-01 -0.4099060480E-01 -0.4403787960E-01
 -0.4552486802E-01 -0.4521895424E-01 -0.4317445556E-01 -0.3970535120E-01 -0.3528420917E-01 -0.3041671777E-01
 -0.2554290785E-01 -0.2098328842E-01 -0.1693020841E-01 -0.1346701521E-01 -0.1059335755E-01 -0.8274270544E-02
 -0.6437361992E-02 -0.5007062549E-02 -0.3908958814E-02 -0.3077505599E-02 -0.2456845919E-02 -0.2003122475E-02
 -0.1675452415E-02 -0.1445830053E-02 -0.1289850104E-02 -0.1190492175E-02 -0.1132833817E-02 -0.1105306027E-02
 -0.1098520110E-02 -0.1105083023E-02 -0.1119165229E-02 -0.1136518673E-02 -0.1154524516E-02 -0.1172291091E-02
 -0.1190641215E-02 -0.1212527234E-02 -0.1242291615E-02 -0.1285798016E-02 -0.1350473765E-02 -0.1443319836E-02
 -0.1574617171E-02 -0.1752293500E-02 -0.1981356482E-02 -0.2279746866E-02 -0.2652129361E-02 -0.3111527964E-02
 -0.3671720059E-02 -0.4346195408E-02 -0.5149047119E-02 -0.6093139801E-02 -0.7182019709E-02 -0.8405801401E-02
 -0.9733126894E-02 -0.1110485126E-01 -0.1243326298E-01 -0.1360647436E-01 -0.1450795105E-01 -0.1503260942E-01
 -0.1511428717E-01 -0.1474046192E-01 -0.1395503293E-01 -0.1284715473E-01 -0.1152989423E-01 -0.1011772345E-01
 -0.8710191279E-02 -0.7380056660E-02 -0.6173074791E-02 -0.5111247145E-02 -0.4198919972E-02 -0.3428585906E-02
 -0.2787819479E-02 -0.2260890364E-02 -0.1831416201E-02 -0.1487685127E-02 -0.1208558001E-02 -0.9863296177E-03
 -0.8104780389E-03 -0.6720474343E-03 -0.5630296813E-03 -0.4770379871E-03 -0.4086736346E-03 -0.3544359499E-03
 -0.3089458828E-03 -0.2706855388E-03 -0.2377265352E-03 -0.2087146172E-03 -0.1827478023E-03 -0.1592619399E-03
 -0.1379291114E-03 -0.1185726427E-03 -0.1006173749E-03 -0.8475941519E-04
 -0.8317748128E-02 -0.9658757855E-02 -0.1128007960E-01 -0.1326392915E-01 -0.1570316247E-01 -0.1869276618E-01
 -0.2228808326E-01 -0.2645676730E-01 -0.3102645384E-01 -0.3565253332E-01 -0.3983676680E-01 -0.4300928858E-01
 -0.4467671310E-01 -0.4456378329E-01 -0.4269473986E-01 -0.3937141272E-01 -0.3506745610E-01 -0.3029563129E-01
 -0.2550090943E-01 -0.2100670588E-01 -0.1700588472E-01 -0.1358168517E-01 -0.1073842958E-01 -0.8429932819E-02
 -0.6598501626E-02 -0.5165243639E-02 -0.4059419885E-02 -0.3216863045E-02 -0.2583165975E-02 -0.2117390050E-02
 -0.1773400394E-02 -0.1528434993E-02 -0.1356955329E-02 -0.1241497594E-02 -0.1167789397E-02 -0.1123823220E-02
 -0.1100896057E-02 -0.1091578041E-02 -0.1090700666E-02 -0.1094520203E-02 -0.1100871506E-02 -0.1109191383E-02
 -0.1120425775E-02 -0.1137520269E-02 -0.1164540816E-02 -0.1207087690E-02 -0.1271817314E-02 -0.1366837957E-02
 -0.1499710918E-02 -0.1681744052E-02 -0.1918609776E-02 -0.2228002948E-02 -0.2623566864E-02 -0.3116694661E-02
 -0.3726279132E-02 -0.4472229834E-02 -0.5372579187E-02 -0.6443255037E-02 -0.7688540344E-02 -0.9095736287E-02
 -0.1062622493E-01 -0.1220901270E-01 -0.1374003510E-01 -0.1508979783E-01 -0.1612074678E-01 -0.1671610614E-01
 -0.1680062421E-01 -0.1636223607E-01 -0.1545336163E-01 -0.1417773653E-01 -0.1266637672E-01 -0.1105189652E-01
 -0.9449218651E-02 -0.7942209257E-02 -0.6583311748E-02 -0.5397135215E-02 -0.4387466187E-02 -0.3544613074E-02
 -0.2850877387E-02 -0.2287936668E-02 -0.1834933335E-02 -0.1476441061E-02 -0.1189168974E-02 -0.9630391933E-03
 -0.7856935955E-03 -0.6471497986E-03 -0.5389778588E-03 -0.4542427314E-03 -0.3873186144E-03 -0.3337237257E-03
 -0.2906238562E-03 -0.2538951899E-03 -0.2224662247E-03 -0.1949734031E-03 -0.1705009833E-03 -0.1484667757E-03
 -0.1285226878E-03 -0.1104724227E-03 -0.9420721311E-04 -0.7725047687E-04
 -0.8970066625E-02 -0.1018437274E-01 -0.1157712629E-01 -0.1321354829E-01 -0.1518127247E-01 -0.1758797542E-01
 -0.2052340860E-01 -0.2401158077E-01 -0.2795222592E-01 -0.3207581631E-01 -0.3594515563E-01 -0.3902252955E-01
 -0.4081061680E-01 -0.4099910981E-01 -0.3955870965E-01 -0.3673311945E-01 -0.3294347752E-01 -0.2866097241E-01
 -0.2430283532E-01 -0.2017635231E-01 -0.1646993501E-01 -0.1327026024E-01 -0.1059010529E-01 -0.8394853359E-02
 -0.6637174538E-02 -0.5248623995E-02 -0.4167044955E-02 -0.3334413239E-02 -0.2702601666E-02 -0.2229794856E-02
 -0.1880897479E-02 -0.1623896601E-02 -0.1441227743E-02 -0.1311919142E-02 -0.1222905502E-02 -0.1163256556E-02
 -0.1123736626E-02 -0.1098041886E-02 -0.1081325123E-02 -0.1070322598E-02 -0.1063473967E-02 -0.1060593451E-02
 -0.1062932888E-02 -0.1073029666E-02 -0.1095133576E-02 -0.1134338901E-02 -0.1196801107E-02 -0.1290606080E-02
 -0.1422964077E-02 -0.1605892380E-02 -0.1846170659E-02 -0.2162401760E-02 -0.2571738887E-02 -0.3085712061E-02
 -0.3728494249E-02 -0.4522624310E-02 -0.5488773231E-02 -0.6644226918E-02 -0.7992832842E-02 -0.9518960799E-02
 -0.1117836562E-01 -0.1289163281E-01 -0.1454463408E-01 -0.1599717072E-01 -0.1710185801E-01 -0.1773505968E-01
 -0.1781802373E-01 -0.1733937258E-01 -0.1635635011E-01 -0.1498058025E-01 -0.1335290321E-01 -0.1161557341E-01
 -0.9892665703E-02 -0.8275327923E-02 -0.6820535457E-02 -0.5555181134E-02 -0.4483293744E-02 -0.3593922550E-02
 -0.2867141356E-02 -0.2282161392E-02 -0.1815482226E-02 -0.1449207509E-02 -0.1158484757E-02 -0.9313706568E-03
 -0.7547243582E-03 -0.6176850558E-03 -0.5113706443E-03 -0.4285925153E-03 -0.3636036294E-03 -0.3118802144E-03
 -0.2699309143E-03 -0.2355896328E-03 -0.2058699605E-03 -0.1800509603E-03 -0.1572108165E-03 -0.1367537228E-03
 -0.1183137281E-03 -0.1016759338E-03 -0.8643795012E-04 -0.7115852984E-04
 -0.9656590161E-02 -0.1070075654E-01 -0.1178666151E-01 -0.1294545436E-01 -0.1425290029E-01 -0.1581928733E-01
 -0.1776743920E-01 -0.2018761999E-01 -0.2307691075E-01 -0.2628295831E-01 -0.2948460147E-01 -0.3223284212E-01
 -0.3406789618E-01 -0.3465602932E-01 -0.3389175645E-01 -0.3191252102E-01 -0.2902999209E-01 -0.2562387358E-01
 -0.2204853161E-01 -0.1857884573E-01 -0.1539434510E-01 -0.1259034072E-01 -0.1019732385E-01 -0.8203068636E-02
 -0.6578421685E-02 -0.5275100837E-02 -0.4244730949E-02 -0.3440725226E-02 -0.2822620893E-02 -0.2354152866E-02
 -0.2003653971E-02 -0.1740467501E-02 -0.1548298151E-02 -0.1407269524E-02 -0.1304510850E-02 -0.1229419845E-02
 -0.1173327532E-02 -0.1130398409E-02 -0.1096545843E-02 -0.1069226046E-02 -0.1047277996E-02 -0.1031052837E-02
 -0.1022045252E-02 -0.1022783077E-02 -0.1037381793E-02 -0.1070551961E-02 -0.1127902113E-02 -0.1217458458E-02
 -0.1345888882E-02 -0.1525597249E-02 -0.1767038032E-02 -0.2079937292E-02 -0.2489907207E-02 -0.3013798241E-02
 -0.3669891230E-02 -0.4484204728E-02 -0.5479725236E-02 -0.6671763165E-02 -0.8063191157E-02 -0.9635797111E-02
 -0.1134103511E-01 -0.1309597822E-01 -0.1478287366E-01 -0.1625931871E-01 -0.1737817596E-01 -0.1801373365E-01
 -0.1809137152E-01 -0.1759984463E-01 -0.1659714701E-01 -0.1519545591E-01 -0.1353644785E-01 -0.1176439428E-01
 -0.1000404236E-01 -0.8350437778E-02 -0.6862462580E-02 -0.5568798923E-02 -0.4474473954E-02 -0.3568432113E-02
 -0.2831716847E-02 -0.2240140143E-02 -0.1774286830E-02 -0.1404597976E-02 -0.1115823096E-02 -0.8915293694E-03
 -0.7180417881E-03 -0.5841578793E-03 -0.4808101327E-03 -0.4007380503E-03 -0.3381952866E-03 -0.2886970677E-03
 -0.2488037863E-03 -0.2163744252E-03 -0.1885006976E-03 -0.1644619806E-03 -0.1433404010E-03 -0.1245330450E-03
 -0.1076602473E-03 -0.9219601194E-04 -0.7865908962E-04 -0.6537981449E-04
 -0.1039444462E-01 -0.1124432627E-01 -0.1197012398E-01 -0.1256412737E-01 -0.1307591729E-01 -0.1361317865E-01
 -0.1433019424E-01 -0.1539034284E-01 -0.1690639212E-01 -0.1887443924E-01 -0.2113128375E-01 -0.2336126810E-01
 -0.2517663828E-01 -0.2623207819E-01 -0.2633015916E-01 -0.2546473083E-01 -0.2379242818E-01 -0.2156089727E-01
 -0.1903392890E-01 -0.1643972134E-01 -0.1394690423E-01 -0.1166388961E-01 -0.9646858430E-02 -0.7914041668E-02
 -0.6463783481E-02 -0.5272654347E-02 -0.4311160205E-02 -0.3548504659E-02 -0.2954589306E-02 -0.2495162416E-02
 -0.2148109430E-02 -0.1882692868E-02 -0.1684071810E-02 -0.1533474490E-02 -0.1418257712E-02 -0.1327989669E-02
 -0.1255210486E-02 -0.1194119030E-02 -0.1141539032E-02 -0.1095786283E-02 -0.1056479763E-02 -0.1024318989E-02
 -0.1001205939E-02 -0.9898849855E-03 -0.9938638778E-03 -0.1017989432E-02 -0.1067617432E-02 -0.1149087145E-02
 -0.1269883160E-02 -0.1441904175E-02 -0.1675377435E-02 -0.1981263065E-02 -0.2382750609E-02 -0.2899415467E-02
 -0.3547970590E-02 -0.4354445798E-02 -0.5341207914E-02 -0.6521323181E-02 -0.7895545486E-02 -0.9443391219E-02
 -0.1111467666E-01 -0.1282677841E-01 -0.1446479252E-01 -0.1589188963E-01 -0.1696846487E-01 -0.1757610145E-01
 -0.1764573350E-01 -0.1716732277E-01 -0.1619600744E-01 -0.1483800512E-01 -0.1322791282E-01 -0.1150374094E-01
 -0.9785961644E-02 -0.8167766285E-02 -0.6707934431E-02 -0.5436226140E-02 -0.4359172518E-02 -0.3467171669E-02
 -0.2742300116E-02 -0.2161048825E-02 -0.1704116185E-02 -0.1342899648E-02 -0.1061667750E-02 -0.8439922277E-03
 -0.6762171980E-03 -0.5471951360E-03 -0.4479502158E-03 -0.3713395316E-03 -0.3117448414E-03 -0.2648050655E-03
 -0.2271883643E-03 -0.1968168545E-03 -0.1708835752E-03 -0.1486856546E-03 -0.1293207627E-03 -0.1121869301E-03
 -0.9689635243E-04 -0.8296748086E-04 -0.6937516183E-04 -0.5894776185E-04
 -0.1118035612E-01 -0.1183059814E-01 -0.1217626848E-01 -0.1216555885E-01 -0.1181725910E-01 -0.1123374929E-01
 -0.1060121880E-01 -0.1016081547E-01 -0.1015051979E-01 -0.1072935762E-01 -0.1190978151E-01 -0.1353166625E-01
 -0.1529319399E-01 -0.1684544722E-01 -0.1789367538E-01 -0.1827148893E-01 -0.1795819285E-01 -0.1704823521E-01
 -0.1569962659E-01 -0.1408594791E-01 -0.1236409913E-01 -0.1065785307E-01 -0.9054608226E-02 -0.7609680825E-02
 -0.6345250607E-02 -0.5275568785E-02 -0.4389705237E-02 -0.3672662990E-02 -0.3105426850E-02 -0.2660670505E-02
 -0.2320821638E-02 -0.2056591153E-02 -0.1853395663E-02 -0.1696345541E-02 -0.1569890939E-02 -0.1464979319E-02
 -0.1374669942E-02 -0.1294023318E-02 -0.1220731955E-02 -0.1154006202E-02 -0.1094340305E-02 -0.1043289734E-02
 -0.1002895078E-02 -0.9761585697E-03 -0.9664410245E-03 -0.9783105965E-03 -0.1016587439E-02 -0.1086920420E-02
 -0.1196330327E-02 -0.1356187371E-02 -0.1576588463E-02 -0.1866792091E-02 -0.2249974303E-02 -0.2742144953E-02
 -0.3366604225E-02 -0.4139169674E-02 -0.5082724031E-02 -0.6207658319E-02 -0.7512129624E-02 -0.8974149830E-02
 -0.1054411369E-01 -0.1214343818E-01 -0.1366528342E-01 -0.1498450667E-01 -0.1597499139E-01 -0.1653164392E-01
 -0.1659072306E-01 -0.1614648698E-01 -0.1524754390E-01 -0.1398935435E-01 -0.1249350126E-01 -0.1088574902E-01
 -0.9277169162E-02 -0.7755281276E-02 -0.6376522695E-02 -0.5170828185E-02 -0.4146371052E-02 -0.3295818521E-02
 -0.2603447882E-02 -0.2048264233E-02 -0.1610596379E-02 -0.1265519222E-02 -0.9971366985E-03 -0.7896997451E-03
 -0.6300787603E-03 -0.5075498739E-03 -0.4134894358E-03 -0.3410517941E-03 -0.2848683968E-03 -0.2407831125E-03
 -0.2056259343E-03 -0.1770214595E-03 -0.1534825423E-03 -0.1331437024E-03 -0.1155306859E-03 -0.1000513526E-03
 -0.8607021369E-04 -0.7388301924E-04 -0.6190315094E-04 -0.5258542706E-04
 -0.1197862673E-01 -0.1243549862E-01 -0.1240599590E-01 -0.1179470173E-01 -0.1059107553E-01 -0.8894994966E-02
 -0.6928226783E-02 -0.5012876646E-02 -0.3512840494E-02 -0.2746624638E-02 -0.2895712195E-02 -0.3943825291E-02
 -0.5671233957E-02 -0.7723261354E-02 -0.9711389316E-02 -0.1131441331E-01 -0.1233866758E-01 -0.1272760668E-01
 -0.1253412369E-01 -0.1187757788E-01 -0.1090303005E-01 -0.9751428551E-02 -0.8541362316E-02 -0.7363945910E-02
 -0.6275629210E-02 -0.5317299666E-02 -0.4501444382E-02 -0.3827171518E-02 -0.3286291026E-02 -0.2857741479E-02
 -0.2527691052E-02 -0.2267623300E-02 -0.2063861054E-02 -0.1901194918E-02 -0.1764617667E-02 -0.1645111225E-02
 -0.1536135273E-02 -0.1434211092E-02 -0.1337617860E-02 -0.1246872086E-02 -0.1163514568E-02 -0.1089846022E-02
 -0.1028689838E-02 -0.9830717068E-03 -0.9564573898E-03 -0.9525912082E-03 -0.9762741041E-03 -0.1032150118E-02
 -0.1126623715E-02 -0.1270164142E-02 -0.1471850081E-02 -0.1742533317E-02 -0.2095902365E-02 -0.2553814773E-02
 -0.3135223501E-02 -0.3852242762E-02 -0.4724991891E-02 -0.5760743534E-02 -0.6955602821E-02 -0.8285868436E-02
 -0.9705661606E-02 -0.1114293758E-01 -0.1250246079E-01 -0.1367463846E-01 -0.1455046104E-01 -0.1503998679E-01
 -0.1508889707E-01 -0.1469305661E-01 -0.1389389770E-01 -0.1277338743E-01 -0.1143658649E-01 -0.9993272132E-02
 -0.8541682729E-02 -0.7160846259E-02 -0.5902995116E-02 -0.4797245907E-02 -0.3852884311E-02 -0.3066089455E-02
 -0.2423111830E-02 -0.1908678300E-02 -0.1497418680E-02 -0.1175025275E-02 -0.9240691589E-03 -0.7300195708E-03
 -0.5806885474E-03 -0.4660839084E-03 -0.3781553081E-03 -0.3105088046E-03 -0.2581311218E-03 -0.2171422538E-03
 -0.1845818245E-03 -0.1582279159E-03 -0.1366852901E-03 -0.1181862362E-03 -0.1022836764E-03 -0.8815544154E-04
 -0.7596785677E-04 -0.6515531507E-04 -0.5469430003E-04 -0.4644449456E-04
 -0.1271696842E-01 -0.1298586839E-01 -0.1259631216E-01 -0.1141524854E-01 -0.9410195706E-02 -0.6686633386E-02
 -0.3508684239E-02 -0.2815261232E-03  0.2511549878E-02  0.4410471000E-02  0.5093027501E-02  0.4464821000E-02
  0.2687112519E-02  0.1336956190E-03 -0.2721269592E-02 -0.5422356165E-02 -0.7628148882E-02 -0.9153448155E-02
 -0.9961798229E-02 -0.1012729368E-01 -0.9786951407E-02 -0.9098727042E-02 -0.8211116745E-02 -0.7248261288E-02
 -0.6301114263E-02 -0.5425580082E-02 -0.4662899665E-02 -0.4022339427E-02 -0.3504009858E-02 -0.3091467567E-02
 -0.2769069884E-02 -0.2520004888E-02 -0.2318449167E-02 -0.2152289537E-02 -0.2006596440E-02 -0.1872272032E-02
 -0.1743425428E-02 -0.1617464823E-02 -0.1494569600E-02 -0.1376160148E-02 -0.1265225030E-02 -0.1165092495E-02
 -0.1079223444E-02 -0.1011078336E-02 -0.9639720938E-03 -0.9413000546E-03 -0.9473240601E-03 -0.9857049780E-03
 -0.1062110168E-02 -0.1185785555E-02 -0.1364493699E-02 -0.1607370838E-02 -0.1926653437E-02 -0.2340943632E-02
 -0.2866631763E-02 -0.3513044999E-02 -0.4295617230E-02 -0.5219589124E-02 -0.6278579362E-02 -0.7449514709E-02
 -0.8690604580E-02 -0.9938523033E-02 -0.1111154892E-01 -0.1211729443E-01 -0.1286508449E-01 -0.1328084079E-01
 -0.1331990733E-01 -0.1297963213E-01 -0.1229379734E-01 -0.1133004994E-01 -0.1017571810E-01 -0.8923053753E-02
 -0.7655783215E-02 -0.6442757807E-02 -0.5330677084E-02 -0.4346898534E-02 -0.3501664782E-02 -0.2793560785E-02
 -0.2212027004E-02 -0.1744566209E-02 -0.1369596994E-02 -0.1074855083E-02 -0.8448511394E-03 -0.6666429077E-03
 -0.5292804163E-03 -0.4237295705E-03 -0.3426796408E-03 -0.2803066562E-03 -0.2331202036E-03 -0.1954730771E-03
 -0.1656591016E-03 -0.1416342308E-03 -0.1221194137E-03 -0.1054417126E-03 -0.9119862068E-04 -0.7864706420E-04
 -0.6784754850E-04 -0.5741153920E-04 -0.4921048322E-04 -0.4191999044E-04
 -0.1329475425E-01 -0.1336712251E-01 -0.1262519892E-01 -0.1090865985E-01 -0.8175168769E-02 -0.4548005995E-02
 -0.3427403366E-03  0.3950954440E-02  0.7741467771E-02  0.1045360684E-01  0.1166439756E-01  0.1121313455E-01
  0.9243475027E-02  0.6164135381E-02  0.2530193521E-02 -0.1094520525E-02 -0.4256393995E-02 -0.6676077519E-02
 -0.8254316672E-02 -0.9036379335E-02 -0.9158716601E-02 -0.8796871788E-02 -0.8127943280E-02 -0.7303046912E-02
 -0.6439015484E-02 -0.5614085568E-02 -0.4881980796E-02 -0.4262565559E-02 -0.3761259372E-02 -0.3363892006E-02
 -0.3054739303E-02 -0.2815926420E-02 -0.2619561707E-02 -0.2451489265E-02 -0.2298224701E-02 -0.2148590591E-02
 -0.1998061968E-02 -0.1845375357E-02 -0.1692179827E-02 -0.1542165336E-02 -0.1399401235E-02 -0.1268617951E-02
 -0.1154111131E-02 -0.1059704941E-02 -0.9888050462E-03 -0.9442987161E-03 -0.9298825460E-03 -0.9481711840E-03
 -0.1003966370E-02 -0.1105661899E-02 -0.1257633571E-02 -0.1468907640E-02 -0.1751320152E-02 -0.2113919021E-02
 -0.2573426655E-02 -0.3143146135E-02 -0.3825242554E-02 -0.4625697079E-02 -0.5536891670E-02 -0.6537101497E-02
 -0.7589570704E-02 -0.8640473469E-02 -0.9621988808E-02 -0.1045878853E-01 -0.1107791889E-01 -0.1142035450E-01
 -0.1145148455E-01 -0.1116690010E-01 -0.1059612480E-01 -0.9792089392E-02 -0.8824976205E-02 -0.7769770541E-02
 -0.6695523353E-02 -0.5660297800E-02 -0.4704529242E-02 -0.3853057419E-02 -0.3116467789E-02 -0.2495360031E-02
 -0.1984344119E-02 -0.1567268776E-02 -0.1233424688E-02 -0.9689198309E-03 -0.7621715954E-03 -0.6014357929E-03
 -0.4782228651E-03 -0.3826038882E-03 -0.3090504459E-03 -0.2523826539E-03 -0.2085133163E-03 -0.1742614261E-03
 -0.1471852637E-03 -0.1254380678E-03 -0.1078800345E-03 -0.9292615444E-04 -0.8004421111E-04 -0.6914507587E-04
 -0.5963493053E-04 -0.5063696835E-04 -0.4343148583E-04 -0.3704911268E-04
 -0.1360584168E-01 -0.1345179171E-01 -0.1234510795E-01 -0.1011161089E-01 -0.6714020888E-02 -0.2308043746E-02
  0.2728844148E-02  0.7821193553E-02  0.1228178492E-01  0.1544934478E-01  0.1684300922E-01  0.1628415256E-01
  0.1394120037E-01  0.1027815245E-01  0.5931924365E-02  0.1550372118E-02 -0.2336852198E-02 -0.5394023336E-02
 -0.7490186995E-02 -0.8662484078E-02 -0.9057275669E-02 -0.8870875055E-02 -0.8304730913E-02 -0.7533374521E-02
 -0.6694697724E-02 -0.5883961309E-02 -0.5156027368E-02 -0.4545049460E-02 -0.4055049729E-02 -0.3673192878E-02
 -0.3379778949E-02 -0.3154713928E-02 -0.2966866852E-02 -0.2800042417E-02 -0.2639227821E-02 -0.2473569241E-02
 -0.2299233129E-02 -0.2116590559E-02 -0.1929328960E-02 -0.1743052556E-02 -0.1564225484E-02 -0.1398590051E-02
 -0.1251571479E-02 -0.1127468567E-02 -0.1029672126E-02 -0.9609388152E-03 -0.9235583957E-03 -0.9197217909E-03
 -0.9530673075E-03 -0.1030393096E-02 -0.1154289737E-02 -0.1331863274E-02 -0.1572518299E-02 -0.1883117257E-02
 -0.2276511076E-02 -0.2763426641E-02 -0.3342353470E-02 -0.4017334835E-02 -0.4780785873E-02 -0.5612424984E-02
 -0.6481122880E-02 -0.7342475023E-02 -0.8141820711E-02 -0.8819493686E-02 -0.9318456557E-02 -0.9592991639E-02
 -0.9616456847E-02 -0.9385256746E-02 -0.8922710373E-02 -0.8269482338E-02 -0.7480357275E-02 -0.6614541244E-02
 -0.5727359894E-02 -0.4866349196E-02 -0.4065509807E-02 -0.3346388470E-02 -0.2720157551E-02 -0.2188049826E-02
 -0.1747126132E-02 -0.1385069972E-02 -0.1093533119E-02 -0.8611881436E-03 -0.6798945463E-03 -0.5375612733E-03
 -0.4271003484E-03 -0.3417172501E-03 -0.2758310664E-03 -0.2249421207E-03 -0.1854792435E-03 -0.1546483803E-03
 -0.1302936118E-03 -0.1107750064E-03 -0.9510882344E-04 -0.8159950003E-04 -0.7039268672E-04 -0.6078739729E-04
 -0.5188192155E-04 -0.4472615569E-04 -0.3842007283E-04 -0.3285128799E-04
 -0.1357598840E-01 -0.1314617159E-01 -0.1164210070E-01 -0.8888611712E-02 -0.4868815688E-02  0.2142255462E-03
  0.5910526136E-02  0.1155743580E-01  0.1638417559E-01  0.1967056599E-01  0.2091734456E-01  0.1997215813E-01
  0.1706551037E-01  0.1274213383E-01  0.7719209603E-02  0.2711265905E-02 -0.1706911131E-02 -0.5177335376E-02
 -0.7566846576E-02 -0.8925119208E-02 -0.9418777620E-02 -0.9270995389E-02 -0.8702845271E-02 -0.7910574797E-02
 -0.7045093019E-02 -0.6211898006E-02 -0.5471864315E-02 -0.4859718038E-02 -0.4378766979E-02 -0.4013217215E-02
 -0.3739134637E-02 -0.3531981970E-02 -0.3356325322E-02 -0.3193145343E-02 -0.3025201783E-02 -0.2843091575E-02
 -0.2642695593E-02 -0.2426794747E-02 -0.2201524173E-02 -0.1974972571E-02 -0.1755625228E-02 -0.1551402785E-02
 -0.1368409334E-02 -0.1211612116E-02 -0.1084413242E-02 -0.9891384218E-03 -0.9273032460E-03 -0.9009666509E-03
 -0.9098229411E-03 -0.9619048060E-03 -0.1057043729E-02 -0.1200429506E-02 -0.1399093761E-02 -0.1658876098E-02
 -0.1985892633E-02 -0.2391908777E-02 -0.2871184164E-02 -0.3426673561E-02 -0.4050732470E-02 -0.4725607020E-02
 -0.5425503007E-02 -0.6114739078E-02 -0.6750369369E-02 -0.7286296592E-02 -0.7679005049E-02 -0.7893924592E-02
 -0.7911019666E-02 -0.7727325086E-02 -0.7360987441E-02 -0.6842348977E-02 -0.6213117488E-02 -0.5518876456E-02
 -0.4802853014E-02 -0.4102924269E-02 -0.3446938864E-02 -0.2853255378E-02 -0.2332199306E-02 -0.1887645064E-02
 -0.1513457889E-02 -0.1206432833E-02 -0.9568800938E-03 -0.7566683593E-03 -0.5986807961E-03 -0.4746452074E-03
 -0.3778958377E-03 -0.3027638058E-03 -0.2445471035E-03 -0.1994230292E-03 -0.1643354947E-03 -0.1368773574E-03
 -0.1151789854E-03 -0.9780832569E-04 -0.8377344147E-04 -0.7200459971E-04 -0.6212052041E-04 -0.5369006355E-04
 -0.4606315573E-04 -0.3978884254E-04 -0.3427875868E-04 -0.2942199727E-04
 -0.1320018834E-01 -0.1244444999E-01 -0.1050764058E-01 -0.7223423785E-02 -0.2608354599E-02  0.3074949622E-02
  0.9295434498E-02  0.1530235660E-01  0.2025164698E-01  0.2338673292E-01  0.2422195957E-01  0.2266626489E-01
  0.1904193703E-01  0.1399236224E-01  0.8313492500E-02  0.2774934220E-02 -0.2027944833E-02 -0.5741375291E-02
 -0.8253192515E-02 -0.9642078452E-02 -0.1010494659E-01 -0.9891369371E-02 -0.9245232823E-02 -0.8377273872E-02
 -0.7449038615E-02 -0.6571514070E-02 -0.5810058558E-02 -0.5190334499E-02 -0.4719103101E-02 -0.4373396426E-02
 -0.4123412041E-02 -0.3938874430E-02 -0.3779251234E-02 -0.3622106362E-02 -0.3448410222E-02 -0.3248461101E-02
 -0.3019924738E-02 -0.2767795988E-02 -0.2501063482E-02 -0.2230659210E-02 -0.1967540019E-02 -0.1721349155E-02
 -0.1499842007E-02 -0.1308150473E-02 -0.1149800697E-02 -0.1026662391E-02 -0.9394099897E-03 -0.8890972920E-03
 -0.8747236393E-03 -0.9009750775E-03 -0.9677831020E-03 -0.1077886767E-02 -0.1236115340E-02 -0.1446105667E-02
 -0.1711866505E-02 -0.2042502719E-02 -0.2429999680E-02 -0.2876781661E-02 -0.3375355905E-02 -0.3911281310E-02
 -0.4463063770E-02 -0.5002891091E-02 -0.5497754745E-02 -0.5912790745E-02 -0.6215480064E-02 -0.6380203524E-02
 -0.6392182410E-02 -0.6248921494E-02 -0.5964446547E-02 -0.5560776860E-02 -0.5068989259E-02 -0.4523420673E-02
 -0.3957122871E-02 -0.3399527103E-02 -0.2872644692E-02 -0.2393562214E-02 -0.1968593148E-02 -0.1603016759E-02
 -0.1294094723E-02 -0.1037081960E-02 -0.8272249032E-03 -0.6575626422E-03 -0.5228989385E-03 -0.4164968974E-03
 -0.3329960861E-03 -0.2677786321E-03 -0.2169721886E-03 -0.1773986060E-03 -0.1464955663E-03 -0.1222290278E-03
 -0.1030070944E-03 -0.8649744305E-04 -0.7437217557E-04 -0.6400491933E-04 -0.5532707048E-04 -0.4775155212E-04
 -0.4142517152E-04 -0.3592709617E-04 -0.3110602236E-04 -0.2764440363E-04
 -0.1257728485E-01 -0.1147693510E-01 -0.9102262399E-02 -0.5303137023E-02 -0.1349187185E-03  0.6075164598E-02
  0.1271224476E-01  0.1893929736E-01  0.2384758295E-01  0.2666025225E-01  0.2692667163E-01  0.2463886386E-01
  0.2022731915E-01  0.1443995759E-01  0.8150555026E-02  0.2168408821E-02 -0.2906761642E-02 -0.6742806905E-02
 -0.9262727269E-02 -0.1058275169E-01 -0.1093656662E-01 -0.1059817354E-01 -0.9832219981E-02 -0.8861795601E-02
 -0.7855273543E-02 -0.6926113004E-02 -0.6138873976E-02 -0.5516497977E-02 -0.5059425727E-02 -0.4739042735E-02
 -0.4518686595E-02 -0.4361554837E-02 -0.4221616835E-02 -0.4072705374E-02 -0.3893989090E-02 -0.3675542184E-02
 -0.3417536716E-02 -0.3127075161E-02 -0.2816514643E-02 -0.2499911359E-02 -0.2190890240E-02 -0.1901091095E-02
 -0.1639383760E-02 -0.1411859643E-02 -0.1221660392E-02 -0.1070280061E-02 -0.9577963984E-03 -0.8834503592E-03
 -0.8458204247E-03 -0.8477192797E-03 -0.8870989208E-03 -0.9664070566E-03 -0.1086664895E-02 -0.1251397885E-02
 -0.1462568076E-02 -0.1720758063E-02 -0.2030779735E-02 -0.2382389863E-02 -0.2772593625E-02 -0.3189496690E-02
 -0.3616009141E-02 -0.4030736474E-02 -0.4408779120E-02 -0.4724239512E-02 -0.4953234548E-02 -0.5077093014E-02
 -0.5085083656E-02 -0.4976049912E-02 -0.4757849864E-02 -0.4449016511E-02 -0.4071280161E-02 -0.3651008004E-02
 -0.3211150804E-02 -0.2774595638E-02 -0.2359546666E-02 -0.1978036547E-02 -0.1639638598E-02 -0.1343401128E-02
 -0.1091093867E-02 -0.8801524764E-03 -0.7065651600E-03 -0.5650405251E-03 -0.4520154856E-03 -0.3620819888E-03
 -0.2910305794E-03 -0.2351833822E-03 -0.1914185616E-03 -0.1571462005E-03 -0.1302576263E-03 -0.1088888962E-03
 -0.9208132827E-04 -0.7859082053E-04 -0.6794503085E-04 -0.5875452518E-04 -0.5010637059E-04 -0.4363265371E-04
 -0.3807732944E-04 -0.3324964728E-04 -0.2959269347E-04 -0.2585533073E-04
 -0.1192150360E-01 -0.1052755414E-01 -0.7787372248E-02 -0.3565402879E-02  0.2050315543E-02  0.8675706876E-02
  0.1562079726E-01  0.2197069401E-01  0.2676019670E-01  0.2920057420E-01  0.2888391402E-01  0.2588980493E-01
  0.2075558741E-01  0.1432583405E-01  0.7540276412E-02  0.1231676069E-02 -0.4005948903E-02 -0.7871340516E-02
 -0.1032682803E-01 -0.1152699417E-01 -0.1173837498E-01 -0.1125748180E-01 -0.1036481131E-01 -0.9292234932E-02
 -0.8212186337E-02 -0.7238348962E-02 -0.6433284675E-02 -0.5817789977E-02 -0.5379432842E-02 -0.5091461011E-02
 -0.4906738873E-02 -0.4781176424E-02 -0.4663888739E-02 -0.4524990910E-02 -0.4342029338E-02 -0.4105454703E-02
 -0.3817192291E-02 -0.3487826612E-02 -0.3132823356E-02 -0.2769562747E-02 -0.2414411223E-02 -0.2081022221E-02
 -0.1779505738E-02 -0.1516355348E-02 -0.1295005438E-02 -0.1116125440E-02 -0.9790631757E-03 -0.8819775074E-03
 -0.8224190391E-03 -0.8016007312E-03 -0.8162071028E-03 -0.8665596017E-03 -0.9536047938E-03 -0.1077686436E-02
 -0.1239727557E-02 -0.1440052139E-02 -0.1679774676E-02 -0.1950675789E-02 -0.2250003629E-02 -0.2568002616E-02
 -0.2891927038E-02 -0.3204958957E-02 -0.3488820878E-02 -0.3724562657E-02 -0.3894893560E-02 -0.3986389848E-02
 -0.3991354634E-02 -0.3908924280E-02 -0.3744421566E-02 -0.3512677234E-02 -0.3227042061E-02 -0.2906879244E-02
 -0.2570540805E-02 -0.2234290210E-02 -0.1912238094E-02 -0.1615791455E-02 -0.1347527325E-02 -0.1112101615E-02
 -0.9099130481E-03 -0.7394701566E-03 -0.5980620704E-03 -0.4823236737E-03 -0.3882169315E-03 -0.3132519838E-03
 -0.2535938750E-03 -0.2063757966E-03 -0.1691317446E-03 -0.1397912061E-03 -0.1164956562E-03 -0.9819425516E-04
 -0.8360695941E-04 -0.7186561095E-04 -0.6266183514E-04 -0.5461038260E-04 -0.4800388038E-04 -0.4217425940E-04
 -0.3715206383E-04 -0.3223022776E-04 -0.2853806607E-04 -0.2520370091E-04
 -0.1154324063E-01 -0.1001481101E-01 -0.7106244830E-02 -0.2683201617E-02  0.3153618359E-02  0.9991346188E-02
  0.1709250906E-01  0.2348526046E-01  0.2815826036E-01  0.3031041894E-01  0.2956683867E-01  0.2607718006E-01
  0.2046206662E-01  0.1363643921E-01  0.6580908051E-02  0.1375485527E-03 -0.5119276946E-02 -0.8916122290E-02
 -0.1125023313E-01 -0.1230724769E-01 -0.1237401407E-01 -0.1176281796E-01 -0.1076272581E-01 -0.9609557265E-02
 -0.8476577764E-02 -0.7476224400E-02 -0.6668178543E-02 -0.6069035631E-02 -0.5663000980E-02 -0.5411387717E-02
 -0.5265883093E-02 -0.5174589911E-02 -0.5081704434E-02 -0.4953972185E-02 -0.4767644821E-02 -0.4513862589E-02
 -0.4196699415E-02 -0.3829696946E-02 -0.3432001343E-02 -0.3024100556E-02 -0.2625015870E-02 -0.2250315240E-02
 -0.1911258871E-02 -0.1614805079E-02 -0.1364186386E-02 -0.1159778047E-02 -0.1000147646E-02 -0.8810687137E-03
 -0.8027973467E-03 -0.7615307924E-03 -0.7540528959E-03 -0.7793455812E-03 -0.8369329702E-03 -0.9259501794E-03
 -0.1046058249E-02 -0.1196610144E-02 -0.1379105440E-02 -0.1582845650E-02 -0.1808014911E-02 -0.2046235111E-02
 -0.2287632900E-02 -0.2520244182E-02 -0.2729983050E-02 -0.2903391188E-02 -0.3028094912E-02 -0.3094546198E-02
 -0.3097274171E-02 -0.3036681785E-02 -0.2914271873E-02 -0.2741229869E-02 -0.2528056813E-02 -0.2287969147E-02
 -0.2034089435E-02 -0.1779993880E-02 -0.1534331444E-02 -0.1304650361E-02 -0.1096284229E-02 -0.9119018701E-03
 -0.7522139031E-03 -0.6164586741E-03 -0.5028805054E-03 -0.4091469198E-03 -0.3322128761E-03 -0.2705445866E-03
 -0.2210910712E-03 -0.1816634060E-03 -0.1503509753E-03 -0.1253944969E-03 -0.1057227386E-03 -0.9007141583E-04
 -0.7754172000E-04 -0.6741658394E-04 -0.5953967768E-04 -0.5288950188E-04 -0.4682606576E-04 -0.4165404193E-04
 -0.3723997679E-04 -0.3339740014E-04 -0.2990807661E-04 -0.2585158397E-04
 -0.1179451254E-01 -0.1042180590E-01 -0.7698623616E-02 -0.3470525171E-02  0.2187375399E-02  0.8887647040E-02
  0.1590016472E-01  0.2223799179E-01  0.2686079010E-01  0.2894522590E-01  0.2811780680E-01  0.2455309286E-01
  0.1890464791E-01  0.1211059523E-01  0.5155803099E-02 -0.1130826307E-02 -0.6197311993E-02 -0.9795470446E-02
 -0.1194177616E-01 -0.1283407165E-01 -0.1276581009E-01 -0.1205066664E-01 -0.1097630583E-01 -0.9775877108E-02
 -0.8619610449E-02 -0.7616869380E-02 -0.6823999181E-02 -0.6253796316E-02 -0.5885975965E-02 -0.5678273785E-02
 -0.5571882899E-02 -0.5515944027E-02 -0.5447570651E-02 -0.5331389002E-02 -0.5142863210E-02 -0.4873967208E-02
 -0.4530986949E-02 -0.4130517423E-02 -0.3694517345E-02 -0.3246878243E-02 -0.2808827912E-02 -0.2397624338E-02
 -0.2025517863E-02 -0.1699841461E-02 -0.1423713420E-02 -0.1197038241E-02 -0.1017564104E-02 -0.8805454425E-03
 -0.7849785034E-03 -0.7260310380E-03 -0.6991455734E-03 -0.7034430528E-03 -0.7360594526E-03 -0.7955825145E-03
 -0.8808111371E-03 -0.9904254305E-03 -0.1125641741E-02 -0.1276135441E-02 -0.1441877579E-02 -0.1616992644E-02
 -0.1793973629E-02 -0.1963894608E-02 -0.2116469020E-02 -0.2242096181E-02 -0.2332000721E-02 -0.2380460751E-02
 -0.2381763412E-02 -0.2336255171E-02 -0.2246025347E-02 -0.2118818578E-02 -0.1961617957E-02 -0.1783787735E-02
 -0.1595770385E-02 -0.1404736614E-02 -0.1219265254E-02 -0.1044636353E-02 -0.8849484105E-03 -0.7424730973E-03
 -0.6180373829E-03 -0.5113482495E-03 -0.4213256751E-03 -0.3464031727E-03 -0.2842963105E-03 -0.2342193325E-03
 -0.1937491674E-03 -0.1611190193E-03 -0.1351466519E-03 -0.1144325411E-03 -0.9791339479E-04 -0.8470421703E-04
 -0.7407878139E-04 -0.6608433940E-04 -0.5879355772E-04 -0.5311702737E-04 -0.4778344880E-04 -0.4317188381E-04
 -0.3909939675E-04 -0.3554405073E-04 -0.3224557907E-04 -0.2915245628E-04
 -0.1298435435E-01 -0.1218237642E-01 -0.1015649911E-01 -0.6708393551E-02 -0.1828670561E-02  0.4196110459E-02
  0.1073634612E-01  0.1686329354E-01  0.2153973236E-01  0.2390211756E-01  0.2352005427E-01  0.2051357997E-01
  0.1548787813E-01  0.9335705062E-02  0.2999432225E-02 -0.2728923980E-02 -0.7321304834E-02 -0.1054241542E-01
 -0.1240506950E-01 -0.1309739157E-01 -0.1289776327E-01 -0.1210403185E-01 -0.1098987502E-01 -0.9777443434E-02
 -0.8629023700E-02 -0.7648522015E-02 -0.6888289795E-02 -0.6357790688E-02 -0.6033398446E-02 -0.5869011612E-02
 -0.5803905555E-02 -0.5779390545E-02 -0.5733788313E-02 -0.5628744088E-02 -0.5439440003E-02 -0.5158859539E-02
 -0.4795289759E-02 -0.4367885146E-02 -0.3901539726E-02 -0.3421706713E-02 -0.2952463573E-02 -0.2512091753E-02
 -0.2113610043E-02 -0.1764620342E-02 -0.1468118665E-02 -0.1223605993E-02 -0.1028239945E-02 -0.8767117664E-03
 -0.7669105253E-03 -0.6926002783E-03 -0.6509318876E-03 -0.6374856564E-03 -0.6495552371E-03 -0.6849730160E-03
 -0.7418943648E-03 -0.8185084376E-03 -0.9160333478E-03 -0.1024168310E-02 -0.1143787898E-02 -0.1269952899E-02
 -0.1397413369E-02 -0.1519278019E-02 -0.1628752887E-02 -0.1718373811E-02 -0.1783299036E-02 -0.1816781174E-02
 -0.1817023668E-02 -0.1783623553E-02 -0.1717700012E-02 -0.1625185611E-02 -0.1510188340E-02 -0.1381480553E-02
 -0.1242477418E-02 -0.1101022044E-02 -0.9626747121E-03 -0.8315430558E-03 -0.7106942133E-03 -0.6019944350E-03
 -0.5062647239E-03 -0.4234925937E-03 -0.3530586257E-03 -0.2939478519E-03 -0.2444438213E-03 -0.2042104102E-03
 -0.1715621588E-03 -0.1451674840E-03 -0.1239386005E-03 -0.1069184475E-03 -0.9328222956E-04 -0.8233069447E-04
 -0.7347913283E-04 -0.6692066366E-04 -0.6134265072E-04 -0.5590086607E-04 -0.5079685383E-04 -0.4687310628E-04
 -0.4326642586E-04 -0.3987276585E-04 -0.3662533813E-04 -0.3348676200E-04
 -0.1528050003E-01 -0.1554158799E-01 -0.1483388788E-01 -0.1289360609E-01 -0.9570430053E-02 -0.4944425360E-02
  0.5792725695E-03  0.6246399011E-02  0.1108050305E-01  0.1415689284E-01  0.1490123164E-01  0.1326158852E-01
  0.9681055482E-02  0.4921095166E-02 -0.1708962807E-03 -0.4858805563E-02 -0.8635221392E-02 -0.1125653952E-01
 -0.1271046340E-01 -0.1314576445E-01 -0.1280278795E-01 -0.1194462926E-01 -0.1081708154E-01 -0.9621920608E-02
 -0.8507748371E-02 -0.7569999821E-02 -0.6855955174E-02 -0.6372004680E-02 -0.6092251378E-02 -0.5968177047E-02
 -0.5942839513E-02 -0.5942973025E-02 -0.5915802502E-02 -0.5820779062E-02 -0.5632490771E-02 -0.5344937679E-02
 -0.4968002923E-02 -0.4522735007E-02 -0.4035931757E-02 -0.3535193652E-02 -0.3044523660E-02 -0.2584517861E-02
 -0.2168217291E-02 -0.1803379411E-02 -0.1492888701E-02 -0.1235943053E-02 -0.1028461331E-02 -0.8659305287E-03
 -0.7463169434E-03 -0.6612814360E-03 -0.6072605480E-03 -0.5798186254E-03 -0.5755346552E-03 -0.5917824618E-03
 -0.6262885050E-03 -0.6769678530E-03 -0.7450432691E-03 -0.8202933261E-03 -0.9043928093E-03 -0.9936833839E-03
 -0.1083416255E-02 -0.1169396257E-02 -0.1247256253E-02 -0.1310604412E-02 -0.1355380406E-02 -0.1378516201E-02
 -0.1378088092E-02 -0.1353764986E-02 -0.1305984960E-02 -0.1239397439E-02 -0.1157397216E-02 -0.1063893444E-02
 -0.9624867004E-03 -0.8591284957E-03 -0.7572279779E-03 -0.6599554762E-03 -0.5696329304E-03 -0.4877494623E-03
 -0.4150520748E-03 -0.3516803109E-03 -0.2973168374E-03 -0.2512294667E-03 -0.2123303272E-03 -0.1807071143E-03
 -0.1548047026E-03 -0.1337554521E-03 -0.1167569863E-03 -0.1030873056E-03 -0.9210972074E-04 -0.8327150002E-04
 -0.7704177421E-04 -0.7172748211E-04 -0.6631961646E-04 -0.6106102147E-04 -0.5719936152E-04 -0.5361878380E-04
 -0.5018915150E-04 -0.4682382983E-04 -0.4347298375E-04 -0.4011686277E-04
 -0.1862453428E-01 -0.2042644778E-01 -0.2165622867E-01 -0.2197724014E-01 -0.2105195598E-01 -0.1864802847E-01
 -0.1480123331E-01 -0.9941074093E-02 -0.4890732195E-02 -0.6505030724E-03  0.1954871662E-02  0.2553383921E-02
  0.1292710787E-02 -0.1290842845E-02 -0.4493226569E-02 -0.7646196083E-02 -0.1025437842E-01 -0.1204378701E-01
 -0.1294754049E-01 -0.1305401537E-01 -0.1254030769E-01 -0.1161767999E-01 -0.1049080519E-01 -0.9331889439E-02
 -0.8269909861E-02 -0.7388570642E-02 -0.6728526522E-02 -0.6292990109E-02 -0.6055061782E-02 -0.5965680693E-02
 -0.5967502712E-02 -0.5987863747E-02 -0.5976475841E-02 -0.5889273012E-02 -0.5704096730E-02 -0.5415273027E-02
 -0.5033698325E-02 -0.4581451812E-02 -0.4086281075E-02 -0.3576579459E-02 -0.3077619370E-02 -0.2608437935E-02
 -0.2184193564E-02 -0.1812051421E-02 -0.1494810606E-02 -0.1231490626E-02 -0.1017946634E-02 -0.8485717926E-03
 -0.7225404488E-03 -0.6297606851E-03 -0.5667473633E-03 -0.5286696926E-03 -0.5118794691E-03 -0.5133570228E-03
 -0.5306362082E-03 -0.5613723926E-03 -0.6068889950E-03 -0.6571914282E-03 -0.7144847988E-03 -0.7758545268E-03
 -0.8372948028E-03 -0.8981891938E-03 -0.9515153484E-03 -0.9950649332E-03 -0.1026121472E-02 -0.1041806612E-02
 -0.1041942156E-02 -0.1024428998E-02 -0.9901142390E-03 -0.9434489741E-03 -0.8848746665E-03 -0.8176806103E-03
 -0.7451617072E-03 -0.6704441995E-03 -0.5963128835E-03 -0.5250600554E-03 -0.4584133163E-03 -0.3975331114E-03
 -0.3430630265E-03 -0.2951262901E-03 -0.2537747779E-03 -0.2178748570E-03 -0.1878430759E-03 -0.1634292708E-03
 -0.1433628952E-03 -0.1270282375E-03 -0.1138389991E-03 -0.1032517651E-03 -0.9477242829E-04 -0.8795832069E-04
 -0.8440308337E-04 -0.7927644942E-04 -0.7413636096E-04 -0.7052600563E-04 -0.6714165709E-04 -0.6382229014E-04
 -0.6045498622E-04 -0.5697075701E-04 -0.5436743268E-04 -0.5071452166E-04
 -0.2269393350E-01 -0.2637766033E-01 -0.3000168543E-01 -0.3316528573E-01 -0.3532191080E-01 -0.3586131930E-01
 -0.3432008670E-01 -0.3065094642E-01 -0.2541680879E-01 -0.1968279249E-01 -0.1461935615E-01 -0.1105893851E-01
 -0.9275757888E-02 -0.9040242358E-02 -0.9826232454E-02 -0.1104252502E-01 -0.1219253869E-01 -0.1295344347E-01
 -0.1318402955E-01 -0.1288966952E-01 -0.1217220508E-01 -0.1117475772E-01 -0.1005126994E-01 -0.8936894718E-02
 -0.7935969357E-02 -0.7117037557E-02 -0.6512734590E-02 -0.6123094750E-02 -0.5920424615E-02 -0.5856818520E-02
 -0.5876308642E-02 -0.5909179922E-02 -0.5906460697E-02 -0.5826263678E-02 -0.5646326912E-02 -0.5362224364E-02
 -0.4985444742E-02 -0.4537940448E-02 -0.4047368836E-02 -0.3541960100E-02 -0.3046811955E-02 -0.2581690231E-02
 -0.2159160987E-02 -0.1788708374E-02 -0.1472302184E-02 -0.1208449694E-02 -0.9941036787E-03 -0.8232113559E-03
 -0.6936459731E-03 -0.5969106533E-03 -0.5279877846E-03 -0.4825643412E-03 -0.4567111432E-03 -0.4472492066E-03
 -0.4515364229E-03 -0.4673160883E-03 -0.4959021186E-03 -0.5276656725E-03 -0.5650820374E-03 -0.6059048078E-03
 -0.6487446599E-03 -0.6880812580E-03 -0.7239753962E-03 -0.7553005694E-03 -0.7761253754E-03 -0.7868885073E-03
 -0.7860292605E-03 -0.7735657599E-03 -0.7498048121E-03 -0.7159034908E-03 -0.6760106504E-03 -0.6286117918E-03
 -0.5772245389E-03 -0.5239996212E-03 -0.4708822466E-03 -0.4194313945E-03 -0.3710593769E-03 -0.3265768583E-03
 -0.2865158181E-03 -0.2511051111E-03 -0.2203317715E-03 -0.1940037886E-03 -0.1713296255E-03 -0.1529987301E-03
 -0.1373137247E-03 -0.1252018250E-03 -0.1155128849E-03 -0.1078334022E-03 -0.1017713676E-03 -0.9939234028E-04
 -0.9372833649E-04 -0.9027589446E-04 -0.8722349500E-04 -0.8432451684E-04 -0.8138067015E-04 -0.7824351537E-04
 -0.7581578815E-04 -0.7218649517E-04 -0.6821625745E-04 -0.6319762183E-04
 -0.2694078407E-01 -0.3259475776E-01 -0.3874290686E-01 -0.4493783846E-01 -0.5043711914E-01 -0.5424784840E-01
 -0.5535732278E-01 -0.5316672325E-01 -0.4788979478E-01 -0.4061989223E-01 -0.3289709423E-01 -0.2608212687E-01
 -0.2093655991E-01 -0.1758436443E-01 -0.1570374828E-01 -0.1478398156E-01 -0.1432528503E-01 -0.1394948955E-01
 -0.1343342049E-01 -0.1269274095E-01 -0.1174377544E-01 -0.1065978627E-01 -0.9535838015E-02 -0.8466340099E-02
 -0.7527620671E-02 -0.6770758068E-02 -0.6219398557E-02 -0.5869499499E-02 -0.5693408947E-02 -0.5645418398E-02
 -0.5672561855E-02 -0.5709273205E-02 -0.5708996014E-02 -0.5634031226E-02 -0.5461701280E-02 -0.5188603976E-02
 -0.4825872827E-02 -0.4394525785E-02 -0.3921170694E-02 -0.3432949752E-02 -0.2954042949E-02 -0.2503544734E-02
 -0.2094668293E-02 -0.1733753927E-02 -0.1425313797E-02 -0.1167528718E-02 -0.9576854736E-03 -0.7893386935E-03
 -0.6598376455E-03 -0.5618072522E-03 -0.4899810553E-03 -0.4400878809E-03 -0.4081659901E-03 -0.3910166122E-03
 -0.3859957792E-03 -0.3908904906E-03 -0.4070582222E-03 -0.4252092879E-03 -0.4481590810E-03 -0.4751571796E-03
 -0.5034437428E-03 -0.5301339805E-03 -0.5528488851E-03 -0.5723173036E-03 -0.5858747343E-03 -0.5938821360E-03
 -0.5930030711E-03 -0.5837845284E-03 -0.5673883468E-03 -0.5464683253E-03 -0.5180647940E-03 -0.4852711905E-03
 -0.4495616852E-03 -0.4123944757E-03 -0.3751084526E-03 -0.3388489715E-03 -0.3045258311E-03 -0.2728012579E-03
 -0.2441019984E-03 -0.2186477937E-03 -0.1964884117E-03 -0.1769176701E-03 -0.1611672148E-03 -0.1481734676E-03
 -0.1376621353E-03 -0.1293316905E-03 -0.1222288247E-03 -0.1173894002E-03 -0.1118398346E-03 -0.1101163508E-03
 -0.1075567777E-03 -0.1053676495E-03 -0.1032708339E-03 -0.1010272373E-03 -0.9937209985E-04 -0.9646098734E-04
 -0.9299772295E-04 -0.8894995513E-04 -0.8433604054E-04 -0.7859782538E-04
 -0.3070771962E-01 -0.3810827200E-01 -0.4649163952E-01 -0.5537784790E-01 -0.6386895181E-01 -0.7065574287E-01
 -0.7426505435E-01 -0.7358917584E-01 -0.6849842090E-01 -0.6004575794E-01 -0.5004933955E-01 -0.4032660543E-01
 -0.3209587004E-01 -0.2582734850E-01 -0.2141191212E-01 -0.1843523973E-01 -0.1640944476E-01 -0.1491408453E-01
 -0.1365432996E-01 -0.1246354973E-01 -0.1127750852E-01 -0.1010076381E-01 -0.8972770815E-02 -0.7944762777E-02
 -0.7064774457E-02 -0.6365895857E-02 -0.5861476640E-02 -0.5543608620E-02 -0.5384927806E-02 -0.5346661314E-02
 -0.5368176002E-02 -0.5401600790E-02 -0.5398952734E-02 -0.5326246263E-02 -0.5164154454E-02 -0.4907371299E-02
 -0.4566484502E-02 -0.4161086147E-02 -0.3716516203E-02 -0.3256866782E-02 -0.2805214819E-02 -0.2379520858E-02
 -0.1992307705E-02 -0.1650820404E-02 -0.1356008477E-02 -0.1110250089E-02 -0.9089927436E-03 -0.7463613615E-03
 -0.6207699290E-03 -0.5242515043E-03 -0.4520912899E-03 -0.4002154883E-03 -0.3647623350E-03 -0.3426257820E-03
 -0.3312475917E-03 -0.3285165646E-03 -0.3358182282E-03 -0.3443256780E-03 -0.3590306186E-03 -0.3747725065E-03
 -0.3918312238E-03 -0.4088137113E-03 -0.4229104901E-03 -0.4355884053E-03 -0.4444026653E-03 -0.4482899146E-03
 -0.4459961408E-03 -0.4430279381E-03 -0.4340732806E-03 -0.4190252644E-03 -0.4000564076E-03 -0.3780551556E-03
 -0.3539917307E-03 -0.3288385688E-03 -0.3035023531E-03 -0.2787737554E-03 -0.2552972603E-03 -0.2335600632E-03
 -0.2138965650E-03 -0.1965036695E-03 -0.1814618689E-03 -0.1681534075E-03 -0.1578531411E-03 -0.1496234653E-03
 -0.1417842651E-03 -0.1369213246E-03 -0.1336755932E-03 -0.1312147754E-03 -0.1305665112E-03 -0.1295005423E-03
 -0.1287719973E-03 -0.1280692930E-03 -0.1271039541E-03 -0.1265957161E-03 -0.1245702289E-03 -0.1217031808E-03
 -0.1179164901E-03 -0.1131990701E-03 -0.1068933267E-03 -0.1007185868E-03
 -0.3339404994E-01 -0.4203790368E-01 -0.5199058495E-01 -0.6274598862E-01 -0.7330813537E-01 -0.8217996448E-01
 -0.8761637762E-01 -0.8820495028E-01 -0.8354445894E-01 -0.7458802738E-01 -0.6324351998E-01 -0.5157535639E-01
 -0.4111572773E-01 -0.3261790481E-01 -0.2617942300E-01 -0.2150474873E-01 -0.1814991768E-01 -0.1568396242E-01
 -0.1376764826E-01 -0.1217348882E-01 -0.1077301624E-01 -0.9511699913E-02 -0.8378995049E-02 -0.7389337728E-02
 -0.6564287536E-02 -0.5917471455E-02 -0.5453239096E-02 -0.5159828239E-02 -0.5010446133E-02 -0.4969394050E-02
 -0.4982244800E-02 -0.5006050052E-02 -0.4998517879E-02 -0.4926804722E-02 -0.4775700878E-02 -0.4539331734E-02
 -0.4226795760E-02 -0.3855418430E-02 -0.3447172107E-02 -0.3024806549E-02 -0.2610017124E-02 -0.2217297060E-02
 -0.1858695071E-02 -0.1542064110E-02 -0.1269179418E-02 -0.1039896269E-02 -0.8496909152E-03 -0.6959820837E-03
 -0.5770100813E-03 -0.4843766778E-03 -0.4140441537E-03 -0.3622582781E-03 -0.3253606154E-03 -0.3004243503E-03
 -0.2850427943E-03 -0.2772485066E-03 -0.2784356148E-03 -0.2824476619E-03 -0.2884021709E-03 -0.2968842743E-03
 -0.3067970943E-03 -0.3171033524E-03 -0.3268303832E-03 -0.3333552391E-03 -0.3370068050E-03 -0.3402618248E-03
 -0.3412029924E-03 -0.3380376148E-03 -0.3324745181E-03 -0.3231963338E-03 -0.3110306245E-03 -0.2990045783E-03
 -0.2836666634E-03 -0.2675842686E-03 -0.2513599910E-03 -0.2355298779E-03 -0.2205426725E-03 -0.2067508881E-03
 -0.1944115913E-03 -0.1836938496E-03 -0.1746895802E-03 -0.1668459839E-03 -0.1599768784E-03 -0.1540094465E-03
 -0.1516287640E-03 -0.1524416143E-03 -0.1520263207E-03 -0.1542347993E-03 -0.1551002250E-03 -0.1563157162E-03
 -0.1569999923E-03 -0.1579863306E-03 -0.1593029601E-03 -0.1588591310E-03 -0.1572596976E-03 -0.1543493405E-03
 -0.1500551318E-03 -0.1443902075E-03 -0.1368627403E-03 -0.1289711754E-03
 -0.3460911255E-01 -0.4383147645E-01 -0.5448015971E-01 -0.6602911773E-01 -0.7745160235E-01 -0.8721586377E-01
 -0.9353741978E-01 -0.9493710414E-01 -0.9090330147E-01 -0.8221941308E-01 -0.7068091280E-01 -0.5833835176E-01
 -0.4683328694E-01 -0.3709575772E-01 -0.2939986436E-01 -0.2358436992E-01 -0.1928561019E-01 -0.1610213003E-01
 -0.1368676921E-01 -0.1178118167E-01 -0.1021562325E-01 -0.8892972476E-02 -0.7764441294E-02 -0.6813874765E-02
 -0.6038619205E-02 -0.5439251087E-02 -0.5009298370E-02 -0.4734262325E-02 -0.4588214478E-02 -0.4538830799E-02
 -0.4538180024E-02 -0.4548620387E-02 -0.4533106277E-02 -0.4463745709E-02 -0.4322818615E-02 -0.4110132041E-02
 -0.3829983554E-02 -0.3497714934E-02 -0.3132300670E-02 -0.2753611190E-02 -0.2379364461E-02 -0.2025107053E-02
 -0.1701342349E-02 -0.1415034749E-02 -0.1166411664E-02 -0.9566481338E-03 -0.7819055708E-03 -0.6401307762E-03
 -0.5295367897E-03 -0.4426661919E-03 -0.3760340015E-03 -0.3258382163E-03 -0.2891520130E-03 -0.2631381471E-03
 -0.2455877280E-03 -0.2397647800E-03 -0.2340785466E-03 -0.2320561189E-03 -0.2333435894E-03 -0.2369845759E-03
 -0.2421244005E-03 -0.2457401617E-03 -0.2515392966E-03 -0.2571512102E-03 -0.2615587869E-03 -0.2629829272E-03
 -0.2637261437E-03 -0.2645065008E-03 -0.2600328204E-03 -0.2547702111E-03 -0.2479291939E-03 -0.2402985739E-03
 -0.2314903703E-03 -0.2222802162E-03 -0.2130644149E-03 -0.2042024429E-03 -0.1960032164E-03 -0.1887185826E-03
 -0.1825426469E-03 -0.1776148779E-03 -0.1727033044E-03 -0.1696937079E-03 -0.1687179196E-03 -0.1713425538E-03
 -0.1723351977E-03 -0.1744686914E-03 -0.1794174091E-03 -0.1828746573E-03 -0.1867344053E-03 -0.1906426238E-03
 -0.1942126455E-03 -0.1974847279E-03 -0.1994990833E-03 -0.2000641028E-03 -0.1989095184E-03 -0.1958567070E-03
 -0.1908341490E-03 -0.1832306920E-03 -0.1746721126E-03 -0.1645364471E-03
 -0.3423858439E-01 -0.4336812284E-01 -0.5385214302E-01 -0.6515972188E-01 -0.7630218804E-01 -0.8585035322E-01
 -0.9217448502E-01 -0.9392926286E-01 -0.9060804527E-01 -0.8282593226E-01 -0.7209686419E-01 -0.6026028804E-01
 -0.4887269419E-01 -0.3891584659E-01 -0.3078592776E-01 -0.2445378682E-01 -0.1965924857E-01 -0.1606367547E-01
 -0.1334715114E-01 -0.1125118329E-01 -0.9589552161E-02 -0.8241104814E-02 -0.7132629987E-02 -0.6225557989E-02
 -0.5499692951E-02 -0.4943128824E-02 -0.4543295725E-02 -0.4283416703E-02 -0.4140901035E-02 -0.4076951480E-02
 -0.4060700653E-02 -0.4056308220E-02 -0.4031983119E-02 -0.3963609226E-02 -0.3836967991E-02 -0.3646135405E-02
 -0.3400862701E-02 -0.3110050971E-02 -0.2789834838E-02 -0.2457881137E-02 -0.2129315102E-02 -0.1817665102E-02
 -0.1530477255E-02 -0.1274546936E-02 -0.1052431482E-02 -0.8641502659E-03 -0.7065555601E-03 -0.5823270632E-03
 -0.4812677505E-03 -0.4006174765E-03 -0.3388643162E-03 -0.2916676912E-03 -0.2564742007E-03 -0.2307086441E-03
 -0.2135065844E-03 -0.2058660739E-03 -0.1973555933E-03 -0.1902436860E-03 -0.1888012282E-03 -0.1895671430E-03
 -0.1911013113E-03 -0.1940200593E-03 -0.1977592237E-03 -0.2014310002E-03 -0.2046394213E-03 -0.2081916305E-03
 -0.2098720785E-03 -0.2097687516E-03 -0.2079742530E-03 -0.2062027297E-03 -0.2036069054E-03 -0.2004026978E-03
 -0.1968354650E-03 -0.1936217790E-03 -0.1901635909E-03 -0.1870868394E-03 -0.1845964083E-03 -0.1828668457E-03
 -0.1809307570E-03 -0.1808858144E-03 -0.1796934461E-03 -0.1812212471E-03 -0.1867221650E-03 -0.1907403266E-03
 -0.1982008790E-03 -0.2040227666E-03 -0.2106551356E-03 -0.2200455938E-03 -0.2273076843E-03 -0.2343262200E-03
 -0.2416261718E-03 -0.2469529046E-03 -0.2506423538E-03 -0.2519410714E-03 -0.2512659039E-03 -0.2479589692E-03
 -0.2412339191E-03 -0.2327715873E-03 -0.2218527785E-03 -0.2088319458E-03
 -0.3244781838E-01 -0.4093593055E-01 -0.5058074154E-01 -0.6087074408E-01 -0.7091362818E-01 -0.7947492934E-01
 -0.8519133417E-01 -0.8695658098E-01 -0.8433964074E-01 -0.7779643981E-01 -0.6851954733E-01 -0.5800416437E-01
 -0.4760873999E-01 -0.3825626269E-01 -0.3039949293E-01 -0.2411453675E-01 -0.1924664319E-01 -0.1553968302E-01
 -0.1272457886E-01 -0.1056760404E-01 -0.8886835012E-02 -0.7554903549E-02 -0.6486866378E-02 -0.5631158689E-02
 -0.4956211933E-02 -0.4441725709E-02 -0.4070163606E-02 -0.3822496341E-02 -0.3678536239E-02 -0.3604645559E-02
 -0.3573135131E-02 -0.3554440598E-02 -0.3521785480E-02 -0.3454685642E-02 -0.3340753084E-02 -0.3175723350E-02
 -0.2961719663E-02 -0.2713019191E-02 -0.2438871761E-02 -0.2153869843E-02 -0.1872046293E-02 -0.1601900731E-02
 -0.1352841113E-02 -0.1130591855E-02 -0.9363553717E-03 -0.7707076832E-03 -0.6318367832E-03 -0.5189280263E-03
 -0.4284307564E-03 -0.3575620855E-03 -0.3017531279E-03 -0.2564421996E-03 -0.2235830684E-03 -0.2001706519E-03
 -0.1823534009E-03 -0.1741965705E-03 -0.1648990765E-03 -0.1590837163E-03 -0.1559588754E-03 -0.1545083884E-03
 -0.1550052607E-03 -0.1565593756E-03 -0.1587818612E-03 -0.1613382252E-03 -0.1640267074E-03 -0.1695032003E-03
 -0.1716688836E-03 -0.1724886582E-03 -0.1714706157E-03 -0.1726170777E-03 -0.1735267031E-03 -0.1743283253E-03
 -0.1751684613E-03 -0.1762005149E-03 -0.1775755805E-03 -0.1778862394E-03 -0.1802151531E-03 -0.1822149339E-03
 -0.1858882108E-03 -0.1904578440E-03 -0.1977322791E-03 -0.2040560579E-03 -0.2141220031E-03 -0.2223442401E-03
 -0.2316073331E-03 -0.2417947252E-03 -0.2527000364E-03 -0.2641521920E-03 -0.2754768579E-03 -0.2872487982E-03
 -0.2971912384E-03 -0.3077165144E-03 -0.3135123088E-03 -0.3164871609E-03 -0.3157470485E-03 -0.3112836262E-03
 -0.3041499507E-03 -0.2927132569E-03 -0.2788628540E-03 -0.2622580773E-03
 -0.2958221514E-01 -0.3707052675E-01 -0.4546505439E-01 -0.5429939793E-01 -0.6281457519E-01 -0.7000988175E-01
 -0.7481909370E-01 -0.7639629826E-01 -0.7440836791E-01 -0.6917983116E-01 -0.6159434876E-01 -0.5280218327E-01
 -0.4388684195E-01 -0.3565962723E-01 -0.2856622225E-01 -0.2274952969E-01 -0.1814446986E-01 -0.1457724672E-01
 -0.1184045329E-01 -0.9739001111E-02 -0.8111747023E-02 -0.6837662133E-02 -0.5832268686E-02 -0.5037415001E-02
 -0.4416849610E-02 -0.3944787209E-02 -0.3601282707E-02 -0.3370261900E-02 -0.3222814394E-02 -0.3139502750E-02
 -0.3094459679E-02 -0.3064102699E-02 -0.3024588395E-02 -0.2959402999E-02 -0.2857910321E-02 -0.2716326543E-02
 -0.2537057566E-02 -0.2325294155E-02 -0.2096323685E-02 -0.1855914577E-02 -0.1617365778E-02 -0.1388536069E-02
 -0.1176717894E-02 -0.9863226247E-03 -0.8193354233E-03 -0.6753978847E-03 -0.5562615385E-03 -0.4577483440E-03
 -0.3783558727E-03 -0.3157920058E-03 -0.2660839622E-03 -0.2273291141E-03 -0.1989637310E-03 -0.1768292266E-03
 -0.1586574582E-03 -0.1497140472E-03 -0.1399233083E-03 -0.1336968677E-03 -0.1298803431E-03 -0.1279537976E-03
 -0.1275006917E-03 -0.1281806938E-03 -0.1297109741E-03 -0.1353006260E-03 -0.1382929084E-03 -0.1409608610E-03
 -0.1439449661E-03 -0.1456078620E-03 -0.1494161474E-03 -0.1533929952E-03 -0.1575948066E-03 -0.1589917167E-03
 -0.1637152205E-03 -0.1668532986E-03 -0.1723783977E-03 -0.1777722553E-03 -0.1844885203E-03 -0.1947798489E-03
 -0.2031892370E-03 -0.2150940983E-03 -0.2242077624E-03 -0.2350986956E-03 -0.2470510516E-03 -0.2600887193E-03
 -0.2743188226E-03 -0.2893458448E-03 -0.3050670015E-03 -0.3211204986E-03 -0.3379134959E-03 -0.3532228919E-03
 -0.3670530002E-03 -0.3786248371E-03 -0.3871641145E-03 -0.3919709971E-03 -0.3939171984E-03 -0.3885254494E-03
 -0.3797117094E-03 -0.3662833187E-03 -0.3486648333E-03 -0.3274942249E-03
 -0.2606002142E-01 -0.3238400613E-01 -0.3936836173E-01 -0.4661051134E-01 -0.5349741777E-01 -0.5925816298E-01
 -0.6310011831E-01 -0.6440916384E-01 -0.6294356746E-01 -0.5892745611E-01 -0.5298830785E-01 -0.4596691435E-01
 -0.3869302726E-01 -0.3181849831E-01 -0.2574298060E-01 -0.2064735526E-01 -0.1652636906E-01 -0.1327648623E-01
 -0.1075037823E-01 -0.8796867599E-02 -0.7282787322E-02 -0.6102653354E-02 -0.5178399861E-02 -0.4453438887E-02
 -0.3890024304E-02 -0.3461609881E-02 -0.3147040003E-02 -0.2930229214E-02 -0.2785726591E-02 -0.2696823727E-02
 -0.2642423847E-02 -0.2602063668E-02 -0.2557657716E-02 -0.2495121946E-02 -0.2406097397E-02 -0.2285759397E-02
 -0.2136037640E-02 -0.1963984193E-02 -0.1771631327E-02 -0.1572762100E-02 -0.1374477506E-02 -0.1184039315E-02
 -0.1007037548E-02 -0.8472164683E-03 -0.7063819182E-03 -0.5843705547E-03 -0.4828290455E-03 -0.3983538488E-03
 -0.3299180067E-03 -0.2756774252E-03 -0.2322272549E-03 -0.1992221709E-03 -0.1731234606E-03 -0.1535882380E-03
 -0.1388555969E-03 -0.1308309444E-03 -0.1223588136E-03 -0.1137403428E-03 -0.1098264465E-03 -0.1076578066E-03
 -0.1069130602E-03 -0.1073407566E-03 -0.1122804236E-03 -0.1147934399E-03 -0.1175073555E-03 -0.1209602125E-03
 -0.1251032133E-03 -0.1292055182E-03 -0.1348884228E-03 -0.1403563685E-03 -0.1457004006E-03 -0.1531654286E-03
 -0.1613443385E-03 -0.1702821999E-03 -0.1822694476E-03 -0.1923555787E-03 -0.2032745940E-03 -0.2150631845E-03
 -0.2277647666E-03 -0.2414332666E-03 -0.2555952461E-03 -0.2715271404E-03 -0.2887462035E-03 -0.3069875024E-03
 -0.3263613823E-03 -0.3467371052E-03 -0.3678491273E-03 -0.3901099186E-03 -0.4114406579E-03 -0.4317415181E-03
 -0.4501051235E-03 -0.4655435590E-03 -0.4770674042E-03 -0.4837779904E-03 -0.4843316668E-03 -0.4796887802E-03
 -0.4705615565E-03 -0.4536682710E-03 -0.4314258587E-03 -0.4046726407E-03
 -0.2227828427E-01 -0.2742932597E-01 -0.3303208473E-01 -0.3875584554E-01 -0.4412644634E-01 -0.4857329473E-01
 -0.5152896250E-01 -0.5256369007E-01 -0.5150926130E-01 -0.4851707125E-01 -0.4401931017E-01 -0.3860930843E-01
 -0.3289439764E-01 -0.2737754274E-01 -0.2239757488E-01 -0.1812606009E-01 -0.1459521271E-01 -0.1176363396E-01
 -0.9530356431E-02 -0.7785444766E-02 -0.6426015828E-02 -0.5365275902E-02 -0.4535619128E-02 -0.3887987330E-02
 -0.3384923141E-02 -0.3001405413E-02 -0.2719993570E-02 -0.2516470363E-02 -0.2377822728E-02 -0.2286914126E-02
 -0.2226497313E-02 -0.2180069752E-02 -0.2133081650E-02 -0.2074104073E-02 -0.1995635019E-02 -0.1896737895E-02
 -0.1773363052E-02 -0.1630928572E-02 -0.1475569631E-02 -0.1314655799E-02 -0.1150437232E-02 -0.9945425054E-03
 -0.8490716407E-03 -0.7169498883E-03 -0.6003138536E-03 -0.4985965075E-03 -0.4134827944E-03 -0.3422402643E-03
 -0.2837336382E-03 -0.2368574920E-03 -0.2014746530E-03 -0.1721509293E-03 -0.1494896446E-03 -0.1330209683E-03
 -0.1234155541E-03 -0.1128000956E-03 -0.1051431804E-03 -0.9986354803E-04 -0.9651991472E-04 -0.9478102492E-04
 -0.9844032220E-04 -0.9871463513E-04 -0.1000532318E-03 -0.1002462101E-03 -0.1037146986E-03 -0.1081852096E-03
 -0.1136548536E-03 -0.1225433917E-03 -0.1302968195E-03 -0.1370515998E-03 -0.1463344723E-03 -0.1558263377E-03
 -0.1673484534E-03 -0.1794383406E-03 -0.1930134764E-03 -0.2076585027E-03 -0.2233662446E-03 -0.2384048587E-03
 -0.2562332555E-03 -0.2745290547E-03 -0.2949433775E-03 -0.3163944431E-03 -0.3391017012E-03 -0.3631073603E-03
 -0.3883855795E-03 -0.4161642853E-03 -0.4440842861E-03 -0.4717559227E-03 -0.4990598540E-03 -0.5250502214E-03
 -0.5485967219E-03 -0.5684563311E-03 -0.5833749088E-03 -0.5921188289E-03 -0.5941301595E-03 -0.5885343044E-03
 -0.5751809221E-03 -0.5562307268E-03 -0.5284176411E-03 -0.4949595216E-03
 -0.1855541278E-01 -0.2262775831E-01 -0.2699154696E-01 -0.3138632244E-01 -0.3545804794E-01 -0.3879728015E-01
 -0.4100893674E-01 -0.4179994490E-01 -0.4105646533E-01 -0.3887912308E-01 -0.3555922892E-01 -0.3150493949E-01
 -0.2714731771E-01 -0.2285971146E-01 -0.1891095362E-01 -0.1545489889E-01 -0.1254624793E-01 -0.1016882585E-01
 -0.8260157013E-02 -0.6754418564E-02 -0.5571723421E-02 -0.4644556624E-02 -0.3918003368E-02 -0.3350279996E-02
 -0.2909024779E-02 -0.2570950712E-02 -0.2320055902E-02 -0.2135314325E-02 -0.2005323648E-02 -0.1915886264E-02
 -0.1853071939E-02 -0.1803730642E-02 -0.1759478917E-02 -0.1704395476E-02 -0.1636447944E-02 -0.1551726260E-02
 -0.1450666257E-02 -0.1335685600E-02 -0.1210843867E-02 -0.1081015717E-02 -0.9519351339E-03 -0.8266685631E-03
 -0.7053453320E-03 -0.5981497102E-03 -0.5018132280E-03 -0.4194693038E-03 -0.3492787879E-03 -0.2901760906E-03
 -0.2418491601E-03 -0.2036891775E-03 -0.1731613456E-03 -0.1483135614E-03 -0.1299001644E-03 -0.1152165618E-03
 -0.1070554624E-03 -0.9793907441E-04 -0.9136767971E-04 -0.8687649783E-04 -0.8840929675E-04 -0.8669564508E-04
 -0.8629576274E-04 -0.8710220255E-04 -0.8981481742E-04 -0.9314611295E-04 -0.9765925533E-04 -0.1033805997E-03
 -0.1094056459E-03 -0.1163595957E-03 -0.1259553097E-03 -0.1367342172E-03 -0.1489022944E-03 -0.1625121544E-03
 -0.1772402863E-03 -0.1909776784E-03 -0.2089467619E-03 -0.2283203446E-03 -0.2490514699E-03 -0.2710928449E-03
 -0.2945837494E-03 -0.3186217352E-03 -0.3446663653E-03 -0.3720313857E-03 -0.4007930767E-03 -0.4310072916E-03
 -0.4626606743E-03 -0.4956100918E-03 -0.5303869802E-03 -0.5648938764E-03 -0.5989508468E-03 -0.6332283108E-03
 -0.6626395593E-03 -0.6875152227E-03 -0.7056417447E-03 -0.7170030918E-03 -0.7196291074E-03 -0.7128021747E-03
 -0.6963324946E-03 -0.6705978907E-03 -0.6361462344E-03 -0.5972064985E-03
 -0.1511039704E-01 -0.1825179400E-01 -0.2157050616E-01 -0.2486843891E-01 -0.2788859785E-01 -0.3034406442E-01
 -0.3196529358E-01 -0.3255600700E-01 -0.3204057475E-01 -0.3048509133E-01 -0.2808292750E-01 -0.2510972551E-01
 -0.2186449717E-01 -0.1861629034E-01 -0.1556978091E-01 -0.1285331384E-01 -0.1052499308E-01 -0.8588989777E-02
 -0.7014493209E-02 -0.5753691975E-02 -0.4753313672E-02 -0.3963490223E-02 -0.3341627123E-02 -0.2854002971E-02
 -0.2468967533E-02 -0.2178251205E-02 -0.1960050050E-02 -0.1795131920E-02 -0.1675807600E-02 -0.1590497965E-02
 -0.1528683015E-02 -0.1478852947E-02 -0.1432498401E-02 -0.1382947526E-02 -0.1324207734E-02 -0.1254143564E-02
 -0.1172417114E-02 -0.1080552723E-02 -0.9813827364E-03 -0.8784399041E-03 -0.7753946393E-03 -0.6754434808E-03
 -0.5826653134E-03 -0.4971483414E-03 -0.4196021029E-03 -0.3533954698E-03 -0.2916593587E-03 -0.2438519098E-03
 -0.2053208284E-03 -0.1731997124E-03 -0.1473232785E-03 -0.1274204995E-03 -0.1123746904E-03 -0.1037437450E-03
 -0.9836508189E-04 -0.9058846427E-04 -0.8494800967E-04 -0.8109441898E-04 -0.7878038715E-04 -0.7784112915E-04
 -0.7817650766E-04 -0.7973556302E-04 -0.8335065542E-04 -0.8765811774E-04 -0.9332934932E-04 -0.1004409729E-03
 -0.1066279359E-03 -0.1167685796E-03 -0.1286219073E-03 -0.1420367418E-03 -0.1572544880E-03 -0.1719856435E-03
 -0.1907922500E-03 -0.2115020712E-03 -0.2332073792E-03 -0.2577289760E-03 -0.2839248609E-03 -0.3118964031E-03
 -0.3405265560E-03 -0.3714187491E-03 -0.4037133795E-03 -0.4374602672E-03 -0.4727399841E-03 -0.5096261952E-03
 -0.5481261037E-03 -0.5888714085E-03 -0.6307449275E-03 -0.6726129072E-03 -0.7139698717E-03 -0.7534426551E-03
 -0.7885443270E-03 -0.8191500286E-03 -0.8434418180E-03 -0.8572661492E-03 -0.8604382310E-03 -0.8520605302E-03
 -0.8318970330E-03 -0.8004243659E-03 -0.7583643013E-03 -0.7089399507E-03
 -0.1206807075E-01 -0.1444276189E-01 -0.1691841443E-01 -0.1934857148E-01 -0.2155079615E-01 -0.2332762940E-01
 -0.2449788125E-01 -0.2493174240E-01 -0.2457957110E-01 -0.2348440457E-01 -0.2177321943E-01 -0.1962969839E-01
 -0.1725773121E-01 -0.1484685676E-01 -0.1254804472E-01 -0.1046296593E-01 -0.8645131935E-02 -0.7108641464E-02
 -0.5840158546E-02 -0.4810887041E-02 -0.3985198382E-02 -0.3327636981E-02 -0.2806474269E-02 -0.2395017833E-02
 -0.2075801344E-02 -0.1825113974E-02 -0.1633850639E-02 -0.1489538184E-02 -0.1382744762E-02 -0.1304158126E-02
 -0.1245010600E-02 -0.1197226981E-02 -0.1154347834E-02 -0.1109664243E-02 -0.1059663170E-02 -0.1002135487E-02
 -0.9365599005E-03 -0.8638314169E-03 -0.7858687966E-03 -0.7051750806E-03 -0.6242728050E-03 -0.5485791420E-03
 -0.4743679621E-03 -0.4064422131E-03 -0.3462196638E-03 -0.2933444981E-03 -0.2473951610E-03 -0.2090174256E-03
 -0.1779706756E-03 -0.1489901166E-03 -0.1280322947E-03 -0.1147959384E-03 -0.1020249419E-03 -0.9516212449E-04
 -0.8686332557E-04 -0.8074732732E-04 -0.7645418244E-04 -0.7372510032E-04 -0.7238791809E-04 -0.7234209016E-04
 -0.7354448223E-04 -0.7599668539E-04 -0.8065986635E-04 -0.8609348213E-04 -0.9307582503E-04 -0.1001468602E-03
 -0.1094823755E-03 -0.1216703887E-03 -0.1360822733E-03 -0.1501590399E-03 -0.1684071360E-03 -0.1890292396E-03
 -0.2120331590E-03 -0.2374120876E-03 -0.2651046575E-03 -0.2951918216E-03 -0.3264103095E-03 -0.3604341848E-03
 -0.3955891130E-03 -0.4330675122E-03 -0.4719807381E-03 -0.5125519237E-03 -0.5547557676E-03 -0.5992085027E-03
 -0.6449834452E-03 -0.6932657741E-03 -0.7422055341E-03 -0.7917404304E-03 -0.8407117887E-03 -0.8867502337E-03
 -0.9295284513E-03 -0.9658211813E-03 -0.9932797013E-03 -0.1009723714E-02 -0.1014471846E-02 -0.1004156646E-02
 -0.9796919160E-03 -0.9416691562E-03 -0.8920267415E-03 -0.8315686945E-03
 -0.9477871205E-02 -0.1124321944E-01 -0.1306122677E-01 -0.1482605499E-01 -0.1641044660E-01 -0.1768036028E-01
 -0.1851530418E-01 -0.1883016994E-01 -0.1859262396E-01 -0.1783050871E-01 -0.1662656694E-01 -0.1510202294E-01
 -0.1339413327E-01 -0.1163411901E-01 -0.9930638178E-02 -0.8361198571E-02 -0.6971132825E-02 -0.5777936845E-02
 -0.4778391309E-02 -0.3956620285E-02 -0.3289794386E-02 -0.2753632087E-02 -0.2325045951E-02 -0.1984845334E-02
 -0.1718933462E-02 -0.1509318688E-02 -0.1346710705E-02 -0.1222635494E-02 -0.1129034048E-02 -0.1058528596E-02
 -0.1004764289E-02 -0.9606591867E-03 -0.9211711645E-03 -0.8819194472E-03 -0.8397560835E-03 -0.7928421603E-03
 -0.7405875906E-03 -0.6837371508E-03 -0.6256547115E-03 -0.5629866613E-03 -0.5004550812E-03 -0.4397263029E-03
 -0.3823514383E-03 -0.3286967540E-03 -0.2822690561E-03 -0.2407433138E-03 -0.2044516867E-03 -0.1752649377E-03
 -0.1501496836E-03 -0.1294982068E-03 -0.1124665914E-03 -0.9968564706E-04 -0.8679779562E-04 -0.8179153344E-04
 -0.7556812439E-04 -0.7119769663E-04 -0.7096231361E-04 -0.6936925348E-04 -0.6904200118E-04 -0.6993966667E-04
 -0.7207315324E-04 -0.7621806931E-04 -0.8129126238E-04 -0.8794927356E-04 -0.9482068963E-04 -0.1041529007E-03
 -0.1163856079E-03 -0.1307710202E-03 -0.1449761809E-03 -0.1641085300E-03 -0.1860114667E-03 -0.2106453494E-03
 -0.2381875892E-03 -0.2686269366E-03 -0.3020898033E-03 -0.3380323860E-03 -0.3764175365E-03 -0.4155399991E-03
 -0.4583917294E-03 -0.5029469031E-03 -0.5491002679E-03 -0.5968412391E-03 -0.6468472933E-03 -0.6980676088E-03
 -0.7519559395E-03 -0.8070961734E-03 -0.8636913051E-03 -0.9209588930E-03 -0.9768916470E-03 -0.1031209906E-02
 -0.1080700172E-02 -0.1122681550E-02 -0.1154361529E-02 -0.1173133307E-02 -0.1176891517E-02 -0.1165430557E-02
 -0.1136050405E-02 -0.1091208053E-02 -0.1031767164E-02 -0.9606871656E-03
 -0.7336350203E-02 -0.8630662487E-02 -0.9948734000E-02 -0.1121546659E-01 -0.1234330610E-01 -0.1324220193E-01
 -0.1383264844E-01 -0.1405917293E-01 -0.1390081350E-01 -0.1337549432E-01 -0.1253684212E-01 -0.1146430070E-01
 -0.1024938382E-01 -0.8981725791E-02 -0.7738050251E-02 -0.6575743385E-02 -0.5531077194E-02 -0.4621396078E-02
 -0.3848587425E-02 -0.3205019491E-02 -0.2676714177E-02 -0.2248307889E-02 -0.1902365221E-02 -0.1627515224E-02
 -0.1407194124E-02 -0.1234092179E-02 -0.1098437352E-02 -0.9935691011E-03 -0.9131292982E-03 -0.8518446620E-03
 -0.8035959117E-03 -0.7639991452E-03 -0.7289188062E-03 -0.6949996042E-03 -0.6597894489E-03 -0.6224093349E-03
 -0.5839745441E-03 -0.5396185727E-03 -0.4927302901E-03 -0.4447210744E-03 -0.3967934134E-03 -0.3502497186E-03
 -0.3053055759E-03 -0.2649789472E-03 -0.2285337447E-03 -0.1962874973E-03 -0.1699325626E-03 -0.1466363635E-03
 -0.1271848324E-03 -0.1111889800E-03 -0.9795297700E-04 -0.8862906570E-04 -0.8362629563E-04 -0.7764284519E-04
 -0.7296525488E-04 -0.6636200845E-04 -0.6492991862E-04 -0.6472846721E-04 -0.6869943815E-04 -0.7053450721E-04
 -0.7360571725E-04 -0.7879011267E-04 -0.8497409131E-04 -0.9182147896E-04 -0.1013339506E-03 -0.1121516894E-03
 -0.1238733980E-03 -0.1402570345E-03 -0.1594130766E-03 -0.1820331012E-03 -0.2075385984E-03 -0.2364511285E-03
 -0.2688464616E-03 -0.3049412360E-03 -0.3442020006E-03 -0.3866062374E-03 -0.4318583064E-03 -0.4790470350E-03
 -0.5282554703E-03 -0.5802924412E-03 -0.6345005155E-03 -0.6897675163E-03 -0.7466294802E-03 -0.8052181266E-03
 -0.8664461951E-03 -0.9288659961E-03 -0.9920539775E-03 -0.1056880313E-02 -0.1120965715E-02 -0.1182250761E-02
 -0.1238077206E-02 -0.1285355409E-02 -0.1320841010E-02 -0.1342422373E-02 -0.1345942752E-02 -0.1330593789E-02
 -0.1297563022E-02 -0.1244510131E-02 -0.1173576883E-02 -0.1090153570E-02
 -0.5607671864E-02 -0.6545763812E-02 -0.7491384952E-02 -0.8392024908E-02 -0.9188092425E-02 -0.9819564269E-02
 -0.1023427177E-01 -0.1039619928E-01 -0.1029179193E-01 -0.9932544993E-02 -0.9353081486E-02 -0.8605199195E-02
 -0.7749471621E-02 -0.6846491517E-02 -0.5949626079E-02 -0.5100348728E-02 -0.4326783851E-02 -0.3643772710E-02
 -0.3056114461E-02 -0.2560480391E-02 -0.2149725311E-02 -0.1812114235E-02 -0.1538988239E-02 -0.1317197750E-02
 -0.1139412601E-02 -0.9979592295E-03 -0.8871133781E-03 -0.7998984953E-03 -0.7324916371E-03 -0.6796383779E-03
 -0.6376879818E-03 -0.6030333396E-03 -0.5735103130E-03 -0.5446490933E-03 -0.5186149464E-03 -0.4883839625E-03
 -0.4561231723E-03 -0.4217708341E-03 -0.3860068601E-03 -0.3495028141E-03 -0.3131735568E-03 -0.2769289108E-03
 -0.2439242894E-03 -0.2133724460E-03 -0.1857350745E-03 -0.1607785756E-03 -0.1408739016E-03 -0.1239822550E-03
 -0.1093395552E-03 -0.9735025109E-04 -0.8825697675E-04 -0.8405959957E-04 -0.7770630007E-04 -0.7387774763E-04
 -0.7081468143E-04 -0.6879322127E-04 -0.6428164987E-04 -0.6524113284E-04 -0.6728309561E-04 -0.7046103845E-04
 -0.7487672642E-04 -0.8471513849E-04 -0.9067430083E-04 -0.9950805952E-04 -0.1094913113E-03 -0.1204686331E-03
 -0.1362556300E-03 -0.1549409554E-03 -0.1773132479E-03 -0.2030216570E-03 -0.2324126581E-03 -0.2658104051E-03
 -0.3035584893E-03 -0.3451921210E-03 -0.3907645095E-03 -0.4399955495E-03 -0.4918736199E-03 -0.5473054358E-03
 -0.6055499081E-03 -0.6643981890E-03 -0.7258196794E-03 -0.7885998621E-03 -0.8527518311E-03 -0.9184108563E-03
 -0.9857391161E-03 -0.1055131488E-02 -0.1125938959E-02 -0.1197316541E-02 -0.1267824273E-02 -0.1335410882E-02
 -0.1396916676E-02 -0.1448862338E-02 -0.1487564631E-02 -0.1509548698E-02 -0.1511993216E-02 -0.1493529282E-02
 -0.1453020534E-02 -0.1391815607E-02 -0.1312519753E-02 -0.1218244742E-02
 -0.4239630386E-02 -0.4913028537E-02 -0.5585582673E-02 -0.6221006185E-02 -0.6779082051E-02 -0.7220038658E-02
 -0.7509780365E-02 -0.7624981758E-02 -0.7556887125E-02 -0.7312846308E-02 -0.6915152265E-02 -0.6397451961E-02
 -0.5799619109E-02 -0.5162282994E-02 -0.4522055906E-02 -0.3908629727E-02 -0.3342839701E-02 -0.2836891851E-02
 -0.2396954587E-02 -0.2020912419E-02 -0.1705177269E-02 -0.1444588194E-02 -0.1229628539E-02 -0.1054619822E-02
 -0.9131778806E-03 -0.7996788005E-03 -0.7092447400E-03 -0.6389324680E-03 -0.5827287206E-03 -0.5382966367E-03
 -0.5026042022E-03 -0.4741423237E-03 -0.4482150188E-03 -0.4275309190E-03 -0.4041740052E-03 -0.3801962950E-03
 -0.3550462629E-03 -0.3288285840E-03 -0.3017399635E-03 -0.2742840050E-03 -0.2470811554E-03 -0.2200331708E-03
 -0.1954295510E-03 -0.1726883152E-03 -0.1521476534E-03 -0.1346284554E-03 -0.1193381215E-03 -0.1064295746E-03
 -0.9575192163E-04 -0.8793713899E-04 -0.8182687467E-04 -0.7950163785E-04 -0.7537482298E-04 -0.7255180795E-04
 -0.7175723839E-04 -0.7126226934E-04 -0.7149785936E-04 -0.7298940112E-04 -0.7176060876E-04 -0.7633296050E-04
 -0.8176612710E-04 -0.8949301600E-04 -0.1000675804E-03 -0.1100121850E-03 -0.1188255991E-03 -0.1335532953E-03
 -0.1512035574E-03 -0.1721575205E-03 -0.1975775055E-03 -0.2265424199E-03 -0.2599914221E-03 -0.2982403553E-03
 -0.3410433707E-03 -0.3885859009E-03 -0.4406791116E-03 -0.4963027168E-03 -0.5564213060E-03 -0.6201548155E-03
 -0.6858578671E-03 -0.7533896569E-03 -0.8214491201E-03 -0.8916011001E-03 -0.9627244377E-03 -0.1034908400E-02
 -0.1108718949E-02 -0.1183247121E-02 -0.1259769091E-02 -0.1336691943E-02 -0.1412472051E-02 -0.1484707172E-02
 -0.1550230922E-02 -0.1605220413E-02 -0.1645619416E-02 -0.1667585119E-02 -0.1667995522E-02 -0.1645339417E-02
 -0.1598411508E-02 -0.1527921154E-02 -0.1434204433E-02 -0.1329382877E-02
 -0.3174811243E-02 -0.3654311156E-02 -0.4129218283E-02 -0.4574693761E-02 -0.4963775873E-02 -0.5270229346E-02
 -0.5471831914E-02 -0.5553498713E-02 -0.5509574167E-02 -0.5344745712E-02 -0.5073339621E-02 -0.4717153158E-02
 -0.4302225848E-02 -0.3855846687E-02 -0.3402866730E-02 -0.2963992809E-02 -0.2554523307E-02 -0.2184860833E-02
 -0.1858492844E-02 -0.1576774833E-02 -0.1338543728E-02 -0.1138267874E-02 -0.9723388990E-03 -0.8360766174E-03
 -0.7250288061E-03 -0.6351584482E-03 -0.5633219849E-03 -0.5056195015E-03 -0.4604559251E-03 -0.4250767432E-03
 -0.3954194185E-03 -0.3706323547E-03 -0.3527686720E-03 -0.3334242297E-03 -0.3146685566E-03 -0.2958832696E-03
 -0.2766117135E-03 -0.2567605581E-03 -0.2364813102E-03 -0.2160969467E-03 -0.1952584447E-03 -0.1761806843E-03
 -0.1581980572E-03 -0.1416598294E-03 -0.1262662207E-03 -0.1146007212E-03 -0.1038935081E-03 -0.9502331875E-04
 -0.8787274579E-04 -0.8195870208E-04 -0.8139874147E-04 -0.7804393589E-04 -0.7679637043E-04 -0.7571497596E-04
 -0.7549231116E-04 -0.7698591606E-04 -0.7850161641E-04 -0.8084690634E-04 -0.8439191984E-04 -0.8493476645E-04
 -0.9189733971E-04 -0.9854539950E-04 -0.1080421279E-03 -0.1160612164E-03 -0.1330040110E-03 -0.1490861895E-03
 -0.1684489193E-03 -0.1923817601E-03 -0.2199645617E-03 -0.2522060804E-03 -0.2898165820E-03 -0.3324194502E-03
 -0.3804689760E-03 -0.4339320856E-03 -0.4918775660E-03 -0.5554083177E-03 -0.6236159515E-03 -0.6946845772E-03
 -0.7682575946E-03 -0.8435348743E-03 -0.9190111487E-03 -0.9952377684E-03 -0.1072870660E-02 -0.1150522895E-02
 -0.1229527723E-02 -0.1309392723E-02 -0.1389948083E-02 -0.1470449828E-02 -0.1549357219E-02 -0.1624210272E-02
 -0.1691652421E-02 -0.1747669690E-02 -0.1787921949E-02 -0.1808296774E-02 -0.1805834297E-02 -0.1777815958E-02
 -0.1719682382E-02 -0.1640649175E-02 -0.1541240065E-02 -0.1426058125E-02
 -0.2357563187E-02 -0.2696674978E-02 -0.3030007229E-02 -0.3340686859E-02 -0.3610732931E-02 -0.3822897261E-02
 -0.3962723214E-02 -0.4020461972E-02 -0.3992457799E-02 -0.3881693516E-02 -0.3697363050E-02 -0.3453455931E-02
 -0.3167280321E-02 -0.2856650727E-02 -0.2538445713E-02 -0.2227808792E-02 -0.1934309083E-02 -0.1665780520E-02
 -0.1426615736E-02 -0.1218920134E-02 -0.1039590833E-02 -0.8882757675E-03 -0.7617653314E-03 -0.6569805766E-03
 -0.5708764070E-03 -0.5006078229E-03 -0.4441267464E-03 -0.3982173022E-03 -0.3634154366E-03 -0.3338022119E-03
 -0.3095636463E-03 -0.2931991906E-03 -0.2761386013E-03 -0.2606290644E-03 -0.2459346362E-03 -0.2314481520E-03
 -0.2168473494E-03 -0.2020305195E-03 -0.1870759561E-03 -0.1714226203E-03 -0.1571239785E-03 -0.1434279779E-03
 -0.1306415167E-03 -0.1190185082E-03 -0.1082586936E-03 -0.1008949884E-03 -0.9400849295E-04 -0.8858471715E-04
 -0.8452262441E-04 -0.8410670207E-04 -0.8276119065E-04 -0.8171119383E-04 -0.8152133434E-04 -0.8204032328E-04
 -0.8316061180E-04 -0.8578882873E-04 -0.8906993796E-04 -0.9273788038E-04 -0.9676704069E-04 -0.1016107847E-03
 -0.1034212850E-03 -0.1118642597E-03 -0.1195437478E-03 -0.1308286832E-03 -0.1457110888E-03 -0.1669490851E-03
 -0.1877499314E-03 -0.2139155743E-03 -0.2439715572E-03 -0.2795310203E-03 -0.3206049465E-03 -0.3675602281E-03
 -0.4206516248E-03 -0.4791158383E-03 -0.5442646500E-03 -0.6152900568E-03 -0.6903570892E-03 -0.7681326542E-03
 -0.8494135419E-03 -0.9321941002E-03 -0.1015582090E-02 -0.1097363131E-02 -0.1179575134E-02 -0.1263170180E-02
 -0.1345979823E-02 -0.1428774828E-02 -0.1511448470E-02 -0.1593328571E-02 -0.1672926786E-02 -0.1747793040E-02
 -0.1814532765E-02 -0.1869018770E-02 -0.1906800601E-02 -0.1923634581E-02 -0.1916497636E-02 -0.1877694801E-02
 -0.1815886803E-02 -0.1729778081E-02 -0.1621809199E-02 -0.1496690055E-02
 -0.1737799135E-02 -0.1976242284E-02 -0.2209025695E-02 -0.2424758263E-02 -0.2611497715E-02 -0.2757932569E-02
 -0.2854669375E-02 -0.2895408769E-02 -0.2877784744E-02 -0.2803691482E-02 -0.2678917289E-02 -0.2512795218E-02
 -0.2316323874E-02 -0.2101353200E-02 -0.1880056454E-02 -0.1660800656E-02 -0.1452047348E-02 -0.1259797608E-02
 -0.1086204666E-02 -0.9328262616E-03 -0.8003809880E-03 -0.6873307526E-03 -0.5919798207E-03 -0.5123446791E-03
 -0.4463791069E-03 -0.3925995347E-03 -0.3497152971E-03 -0.3139391535E-03 -0.2848909920E-03 -0.2619304054E-03
 -0.2465842500E-03 -0.2309481887E-03 -0.2175037196E-03 -0.2054478235E-03 -0.1941674312E-03 -0.1832315254E-03
 -0.1723864219E-03 -0.1615392561E-03 -0.1499896495E-03 -0.1395747627E-03 -0.1294888752E-03 -0.1199721834E-03
 -0.1112560258E-03 -0.1029454763E-03 -0.9765677868E-04 -0.9275692635E-04 -0.8913297655E-04 -0.8674930942E-04
 -0.8550698220E-04 -0.8789972899E-04 -0.8834214198E-04 -0.8956981252E-04 -0.9140009778E-04 -0.9367847490E-04
 -0.9629713409E-04 -0.9921012847E-04 -0.1029857025E-03 -0.1076679025E-03 -0.1130752933E-03 -0.1185566738E-03
 -0.1196666242E-03 -0.1285633156E-03 -0.1355024937E-03 -0.1483189210E-03 -0.1638752420E-03 -0.1827142994E-03
 -0.2065827932E-03 -0.2369515744E-03 -0.2693513098E-03 -0.3073461858E-03 -0.3516891120E-03 -0.4025796456E-03
 -0.4595543459E-03 -0.5241688670E-03 -0.5950040325E-03 -0.6720788604E-03 -0.7540945015E-03 -0.8399156359E-03
 -0.9282661183E-03 -0.1017858957E-02 -0.1105596063E-02 -0.1194411229E-02 -0.1280999947E-02 -0.1368124661E-02
 -0.1453256361E-02 -0.1537176383E-02 -0.1619821472E-02 -0.1700599834E-02 -0.1778120311E-02 -0.1850028604E-02
 -0.1913012468E-02 -0.1963011432E-02 -0.1995630232E-02 -0.2003291423E-02 -0.1987934859E-02 -0.1946028390E-02
 -0.1877991308E-02 -0.1784705544E-02 -0.1669709835E-02 -0.1537924329E-02
 -0.1272388469E-02 -0.1439454768E-02 -0.1601328149E-02 -0.1750588763E-02 -0.1879330717E-02 -0.1980149442E-02
 -0.2046945656E-02 -0.2075647937E-02 -0.2064588939E-02 -0.2015263324E-02 -0.1931281319E-02 -0.1818511327E-02
 -0.1684196027E-02 -0.1537004449E-02 -0.1382976300E-02 -0.1229533138E-02 -0.1082586532E-02 -0.9450355175E-03
 -0.8197358349E-03 -0.7086868825E-03 -0.6116310094E-03 -0.5280625543E-03 -0.4569932329E-03 -0.3971712739E-03
 -0.3476841243E-03 -0.3078400301E-03 -0.2741813344E-03 -0.2466541116E-03 -0.2241583812E-03 -0.2097249170E-03
 -0.1959106357E-03 -0.1839351752E-03 -0.1736970261E-03 -0.1646124962E-03 -0.1562247018E-03 -0.1482087491E-03
 -0.1403698842E-03 -0.1319491324E-03 -0.1245324818E-03 -0.1173120470E-03 -0.1104587462E-03 -0.1041692513E-03
 -0.9863938510E-04 -0.9353058315E-04 -0.9136030836E-04 -0.8943337035E-04 -0.8870881583E-04 -0.8914610215E-04
 -0.9240121054E-04 -0.9522654371E-04 -0.9827255982E-04 -0.1019076279E-03 -0.1059125544E-03 -0.1100972912E-03
 -0.1143254496E-03 -0.1191002644E-03 -0.1234039924E-03 -0.1278459556E-03 -0.1335715762E-03 -0.1380084612E-03
 -0.1450211440E-03 -0.1455430963E-03 -0.1551288955E-03 -0.1679694021E-03 -0.1837122504E-03 -0.2029704547E-03
 -0.2279488571E-03 -0.2570342412E-03 -0.2943207133E-03 -0.3343982129E-03 -0.3814256975E-03 -0.4349222038E-03
 -0.4967543751E-03 -0.5666000539E-03 -0.6430317252E-03 -0.7258343903E-03 -0.8139741940E-03 -0.9061303905E-03
 -0.1000794998E-02 -0.1094106584E-02 -0.1189088813E-02 -0.1282473298E-02 -0.1374124387E-02 -0.1461709807E-02
 -0.1547638448E-02 -0.1630845039E-02 -0.1711272237E-02 -0.1788400652E-02 -0.1860969587E-02 -0.1926803154E-02
 -0.1982805402E-02 -0.2025160778E-02 -0.2045894001E-02 -0.2046515250E-02 -0.2024223066E-02 -0.1975497678E-02
 -0.1900431005E-02 -0.1800989567E-02 -0.1680854548E-02 -0.1545018764E-02
 -0.9263792303E-03 -0.1042815271E-02 -0.1154973321E-02 -0.1257930742E-02 -0.1346467156E-02 -0.1415741905E-02
 -0.1461635917E-02 -0.1481866871E-02 -0.1475242839E-02 -0.1442523695E-02 -0.1386127772E-02 -0.1309836562E-02
 -0.1219240063E-02 -0.1117907058E-02 -0.1011707635E-02 -0.9050848938E-03 -0.8017649753E-03 -0.7044150468E-03
 -0.6149387761E-03 -0.5350298125E-03 -0.4646071159E-03 -0.4034882928E-03 -0.3511218123E-03 -0.3071237719E-03
 -0.2713351363E-03 -0.2407037739E-03 -0.2154401691E-03 -0.1947112715E-03 -0.1815721441E-03 -0.1683712857E-03
 -0.1576169323E-03 -0.1487116314E-03 -0.1419912197E-03 -0.1354670514E-03 -0.1295095882E-03 -0.1238736844E-03
 -0.1178116117E-03 -0.1126339520E-03 -0.1075831341E-03 -0.1027691106E-03 -0.9835338155E-04 -0.9452690587E-04
 -0.9087726157E-04 -0.8897560483E-04 -0.8945203997E-04 -0.9017157775E-04 -0.9217031805E-04 -0.9741237150E-04
 -0.1010304653E-03 -0.1068231487E-03 -0.1127395822E-03 -0.1190964773E-03 -0.1255978099E-03 -0.1319791328E-03
 -0.1386189385E-03 -0.1443519770E-03 -0.1496787722E-03 -0.1547333430E-03 -0.1597745505E-03 -0.1647320644E-03
 -0.1687582729E-03 -0.1749636250E-03 -0.1796083985E-03 -0.1919159515E-03 -0.2072400371E-03 -0.2276906933E-03
 -0.2517375074E-03 -0.2814146181E-03 -0.3168684526E-03 -0.3617753035E-03 -0.4099226885E-03 -0.4667058316E-03
 -0.5321582474E-03 -0.6051859675E-03 -0.6858623554E-03 -0.7734152099E-03 -0.8666886409E-03 -0.9641889035E-03
 -0.1061554836E-02 -0.1161977764E-02 -0.1261384728E-02 -0.1358322541E-02 -0.1452372753E-02 -0.1541803214E-02
 -0.1626056087E-02 -0.1706867237E-02 -0.1783068689E-02 -0.1854186056E-02 -0.1919104588E-02 -0.1975896371E-02
 -0.2021809620E-02 -0.2053454678E-02 -0.2060578392E-02 -0.2052730888E-02 -0.2020699223E-02 -0.1963525248E-02
 -0.1881647902E-02 -0.1777243646E-02 -0.1654060124E-02 -0.1517014255E-02
 -0.6711184272E-03 -0.7516297318E-03 -0.8293219614E-03 -0.9001598999E-03 -0.9607402752E-03 -0.1008297234E-02
 -0.1040042477E-02 -0.1054272691E-02 -0.1050340012E-02 -0.1028723910E-02 -0.9909719215E-03 -0.9404026823E-03
 -0.8782869566E-03 -0.8093553749E-03 -0.7364821306E-03 -0.6627483340E-03 -0.5907647248E-03 -0.5219916741E-03
 -0.4590025380E-03 -0.4020434237E-03 -0.3514820881E-03 -0.3073037190E-03 -0.2692180714E-03 -0.2385131411E-03
 -0.2116235991E-03 -0.1892068132E-03 -0.1707033256E-03 -0.1555101246E-03 -0.1475180294E-03 -0.1382084473E-03
 -0.1307295597E-03 -0.1246310499E-03 -0.1195151191E-03 -0.1158577654E-03 -0.1119154514E-03 -0.1076835312E-03
 -0.1041791997E-03 -0.1007349570E-03 -0.9740882297E-04 -0.9432920434E-04 -0.9168042886E-04 -0.8968361507E-04
 -0.8805797514E-04 -0.8926874097E-04 -0.9100447435E-04 -0.9421093879E-04 -0.1008076642E-03 -0.1062892727E-03
 -0.1135557812E-03 -0.1227160027E-03 -0.1319943727E-03 -0.1416038435E-03 -0.1511218111E-03 -0.1607392972E-03
 -0.1690983320E-03 -0.1765039472E-03 -0.1829263409E-03 -0.1885017576E-03 -0.1924206596E-03 -0.1970036090E-03
 -0.1989287639E-03 -0.2057297453E-03 -0.2086930713E-03 -0.2194988339E-03 -0.2336043205E-03 -0.2533613179E-03
 -0.2770436332E-03 -0.3061453028E-03 -0.3416780409E-03 -0.3836802083E-03 -0.4369176212E-03 -0.4956347540E-03
 -0.5625788168E-03 -0.6381314909E-03 -0.7218713530E-03 -0.8129655716E-03 -0.9101568473E-03 -0.1008914844E-02
 -0.1112736689E-02 -0.1217035859E-02 -0.1319811041E-02 -0.1419293458E-02 -0.1514741875E-02 -0.1604103364E-02
 -0.1686387055E-02 -0.1763468921E-02 -0.1833847397E-02 -0.1897045914E-02 -0.1952088931E-02 -0.1997343716E-02
 -0.2030510243E-02 -0.2043656627E-02 -0.2041922132E-02 -0.2021452090E-02 -0.1978290531E-02 -0.1912117578E-02
 -0.1823774769E-02 -0.1715672125E-02 -0.1591551251E-02 -0.1456108432E-02
 -0.4838518414E-03 -0.5396666008E-03 -0.5928001820E-03 -0.6417188756E-03 -0.6833890879E-03 -0.7158423049E-03
 -0.7376905821E-03 -0.7476966213E-03 -0.7454378061E-03 -0.7312158815E-03 -0.7063242919E-03 -0.6721706362E-03
 -0.6306031571E-03 -0.5838280932E-03 -0.5340711205E-03 -0.4834045966E-03 -0.4332165595E-03 -0.3856311316E-03
 -0.3414964502E-03 -0.3013413541E-03 -0.2655695385E-03 -0.2340854711E-03 -0.2084128382E-03 -0.1855803410E-03
 -0.1664319396E-03 -0.1505596922E-03 -0.1375328862E-03 -0.1310260192E-03 -0.1233217244E-03 -0.1173378680E-03
 -0.1126925142E-03 -0.1090311384E-03 -0.1060354267E-03 -0.1034333955E-03 -0.1013777716E-03 -0.9919908165E-04
 -0.9698013974E-04 -0.9473005333E-04 -0.9254159535E-04 -0.9058648489E-04 -0.8910414484E-04 -0.8778497996E-04
 -0.8830245034E-04 -0.9127877050E-04 -0.9508646072E-04 -0.1024582268E-03 -0.1098187724E-03 -0.1187585993E-03
 -0.1297879621E-03 -0.1429661546E-03 -0.1563544405E-03 -0.1699978663E-03 -0.1838514342E-03 -0.1963191273E-03
 -0.2074100699E-03 -0.2168255467E-03 -0.2244713931E-03 -0.2304771231E-03 -0.2339844785E-03 -0.2341487024E-03
 -0.2378790743E-03 -0.2417250650E-03 -0.2470306646E-03 -0.2514886390E-03 -0.2631949827E-03 -0.2812822997E-03
 -0.3033340662E-03 -0.3303300306E-03 -0.3649959041E-03 -0.4072090026E-03 -0.4614413572E-03 -0.5198932422E-03
 -0.5875357315E-03 -0.6643018007E-03 -0.7497500657E-03 -0.8430056795E-03 -0.9396788518E-03 -0.1043682505E-02
 -0.1150315972E-02 -0.1257311875E-02 -0.1362403454E-02 -0.1463529997E-02 -0.1559562325E-02 -0.1648110879E-02
 -0.1728789594E-02 -0.1800189150E-02 -0.1863757952E-02 -0.1917821227E-02 -0.1961512073E-02 -0.1992678907E-02
 -0.2007119717E-02 -0.2007832371E-02 -0.1992627053E-02 -0.1957770125E-02 -0.1902540687E-02 -0.1827063946E-02
 -0.1732737507E-02 -0.1622175460E-02 -0.1499063740E-02 -0.1367752174E-02
 -0.3460417844E-03 -0.3857468600E-03 -0.4224243434E-03 -0.4557248939E-03 -0.4844962833E-03 -0.5068120986E-03
 -0.5218480661E-03 -0.5278792036E-03 -0.5268821439E-03 -0.5177745815E-03 -0.5022530142E-03 -0.4794902116E-03
 -0.4516090578E-03 -0.4200566125E-03 -0.3863083137E-03 -0.3513409873E-03 -0.3172846670E-03 -0.2844663459E-03
 -0.2539160857E-03 -0.2260118108E-03 -0.2010322222E-03 -0.1790682141E-03 -0.1618570167E-03 -0.1461746896E-03
 -0.1331566774E-03 -0.1225241435E-03 -0.1139674385E-03 -0.1117165392E-03 -0.1073562088E-03 -0.1042460554E-03
 -0.1020710824E-03 -0.1005306580E-03 -0.9934888521E-04 -0.9801753920E-04 -0.9694100051E-04 -0.9566981483E-04
 -0.9495277976E-04 -0.9336493916E-04 -0.9173741095E-04 -0.9031176294E-04 -0.8941760400E-04 -0.8895638184E-04
 -0.9048912465E-04 -0.9495661551E-04 -0.1022291267E-03 -0.1103054116E-03 -0.1206341022E-03 -0.1339770293E-03
 -0.1495404083E-03 -0.1676638585E-03 -0.1861985448E-03 -0.2049423099E-03 -0.2236703189E-03 -0.2403688637E-03
 -0.2548940915E-03 -0.2667796608E-03 -0.2758368027E-03 -0.2821796193E-03 -0.2840470841E-03 -0.2834743491E-03
 -0.2847784510E-03 -0.2856820915E-03 -0.2877094195E-03 -0.2874203320E-03 -0.2976054927E-03 -0.3120925181E-03
 -0.3302958296E-03 -0.3555866021E-03 -0.3880411487E-03 -0.4284800596E-03 -0.4781287458E-03 -0.5393911877E-03
 -0.6063837199E-03 -0.6829390574E-03 -0.7686334531E-03 -0.8594397777E-03 -0.9597314847E-03 -0.1065041898E-02
 -0.1173180738E-02 -0.1281718014E-02 -0.1388159419E-02 -0.1490133259E-02 -0.1586191690E-02 -0.1673552953E-02
 -0.1751422338E-02 -0.1818858591E-02 -0.1874413479E-02 -0.1918148831E-02 -0.1950062024E-02 -0.1968192469E-02
 -0.1964962648E-02 -0.1950823496E-02 -0.1919528307E-02 -0.1869900234E-02 -0.1802250752E-02 -0.1717573443E-02
 -0.1617861682E-02 -0.1505980496E-02 -0.1385504977E-02 -0.1260344215E-02
 -0.2475020803E-03 -0.2737216012E-03 -0.2984197344E-03 -0.3213944310E-03 -0.3410163082E-03 -0.3567531413E-03
 -0.3672827520E-03 -0.3724101840E-03 -0.3719504788E-03 -0.3670308206E-03 -0.3563245462E-03 -0.3412726525E-03
 -0.3227200547E-03 -0.3011115865E-03 -0.2785274528E-03 -0.2553009657E-03 -0.2322705314E-03 -0.2101356531E-03
 -0.1892275417E-03 -0.1702745370E-03 -0.1533468944E-03 -0.1400578494E-03 -0.1278379069E-03 -0.1177362031E-03
 -0.1096021651E-03 -0.1032360884E-03 -0.1024125365E-03 -0.9980110108E-04 -0.9834558714E-04 -0.9776560509E-04
 -0.9777485753E-04 -0.9791681049E-04 -0.9829196428E-04 -0.9848326704E-04 -0.9830495962E-04 -0.9764467278E-04
 -0.9648333791E-04 -0.9491288376E-04 -0.9394484306E-04 -0.9242813935E-04 -0.9096633360E-04 -0.9138160343E-04
 -0.9353230165E-04 -0.1005140965E-03 -0.1081340318E-03 -0.1187108203E-03 -0.1333738958E-03 -0.1514843498E-03
 -0.1726216501E-03 -0.1969174900E-03 -0.2219514576E-03 -0.2477990791E-03 -0.2720981858E-03 -0.2941759129E-03
 -0.3130367751E-03 -0.3279854332E-03 -0.3387032270E-03 -0.3444083743E-03 -0.3461410043E-03 -0.3430338504E-03
 -0.3409541031E-03 -0.3377777426E-03 -0.3352636953E-03 -0.3347320708E-03 -0.3350007527E-03 -0.3441474880E-03
 -0.3588111792E-03 -0.3810313425E-03 -0.4099579148E-03 -0.4478534123E-03 -0.4943427369E-03 -0.5503256676E-03
 -0.6187643647E-03 -0.6936635968E-03 -0.7750319132E-03 -0.8676004813E-03 -0.9674175433E-03 -0.1072644045E-02
 -0.1181032170E-02 -0.1290043094E-02 -0.1397006765E-02 -0.1499298222E-02 -0.1595122005E-02 -0.1681322125E-02
 -0.1755768069E-02 -0.1818930982E-02 -0.1867902250E-02 -0.1903661523E-02 -0.1924245508E-02 -0.1924573220E-02
 -0.1909821526E-02 -0.1879620220E-02 -0.1832474845E-02 -0.1768352072E-02 -0.1688669527E-02 -0.1595354880E-02
 -0.1491028227E-02 -0.1378846041E-02 -0.1262216407E-02 -0.1144562664E-02
 -0.1751125842E-03 -0.1932258886E-03 -0.2102857041E-03 -0.2256170824E-03 -0.2405182133E-03 -0.2510249744E-03
 -0.2585498196E-03 -0.2621526645E-03 -0.2629380985E-03 -0.2593798058E-03 -0.2524685937E-03 -0.2426380248E-03
 -0.2299442187E-03 -0.2160983068E-03 -0.2011665766E-03 -0.1857856164E-03 -0.1705336150E-03 -0.1559032957E-03
 -0.1420969202E-03 -0.1297157480E-03 -0.1197187195E-03 -0.1110898791E-03 -0.1038136471E-03 -0.9815484525E-04
 -0.9400709301E-04 -0.9121435038E-04 -0.9387458404E-04 -0.9418125987E-04 -0.9532547598E-04 -0.9703309213E-04
 -0.9896814893E-04 -0.1009141327E-03 -0.1025654247E-03 -0.1036667015E-03 -0.1040219159E-03 -0.1035218798E-03
 -0.1021726591E-03 -0.1001216629E-03 -0.9767726005E-04 -0.9469919313E-04 -0.9322421044E-04 -0.9517139611E-04
 -0.9742576200E-04 -0.1040851655E-03 -0.1137043897E-03 -0.1276098335E-03 -0.1468083872E-03 -0.1707044568E-03
 -0.1987334195E-03 -0.2307457723E-03 -0.2639709205E-03 -0.2981051999E-03 -0.3301521481E-03 -0.3590347500E-03
 -0.3833499679E-03 -0.4021408435E-03 -0.4139686497E-03 -0.4197319048E-03 -0.4183157115E-03 -0.4143596633E-03
 -0.4077633607E-03 -0.3984144584E-03 -0.3899682550E-03 -0.3832065642E-03 -0.3784391273E-03 -0.3813870165E-03
 -0.3901465420E-03 -0.4061217615E-03 -0.4306734779E-03 -0.4635817975E-03 -0.5059200648E-03 -0.5581967589E-03
 -0.6216125977E-03 -0.6935986463E-03 -0.7748223174E-03 -0.8650912015E-03 -0.9630651523E-03 -0.1066928996E-02
 -0.1174435347E-02 -0.1282073790E-02 -0.1388949572E-02 -0.1491279697E-02 -0.1586948956E-02 -0.1672446667E-02
 -0.1746056243E-02 -0.1805929154E-02 -0.1849562532E-02 -0.1877928676E-02 -0.1888785421E-02 -0.1876957694E-02
 -0.1848359858E-02 -0.1803653200E-02 -0.1742110546E-02 -0.1664835004E-02 -0.1574346629E-02 -0.1473509698E-02
 -0.1365582555E-02 -0.1253977648E-02 -0.1141959406E-02 -0.1032440321E-02
 -0.1245311345E-03 -0.1369475017E-03 -0.1486055615E-03 -0.1590594793E-03 -0.1678784773E-03 -0.1764402376E-03
 -0.1813546287E-03 -0.1841783698E-03 -0.1853130690E-03 -0.1831839206E-03 -0.1788320719E-03 -0.1720638111E-03
 -0.1642900503E-03 -0.1553708843E-03 -0.1457531721E-03 -0.1358758811E-03 -0.1261448752E-03 -0.1169139116E-03
 -0.1083036601E-03 -0.1008147441E-03 -0.9577269505E-04 -0.9109833384E-04 -0.8777210201E-04 -0.8576456865E-04
 -0.8499057449E-04 -0.8531218636E-04 -0.9106539692E-04 -0.9404043410E-04 -0.9770996982E-04 -0.1015052026E-03
 -0.1052801496E-03 -0.1086911294E-03 -0.1114048982E-03 -0.1131261686E-03 -0.1136308221E-03 -0.1128033517E-03
 -0.1106758267E-03 -0.1074642326E-03 -0.1029263838E-03 -0.9922900509E-04 -0.9723592266E-04 -0.9608574928E-04
 -0.9805535966E-04 -0.1055069624E-03 -0.1177266696E-03 -0.1358159171E-03 -0.1603923065E-03 -0.1913053932E-03
 -0.2278068367E-03 -0.2693811681E-03 -0.3134606184E-03 -0.3572778265E-03 -0.3990008777E-03 -0.4363636430E-03
 -0.4674377393E-03 -0.4900105990E-03 -0.5052016547E-03 -0.5108518517E-03 -0.5063221974E-03 -0.4982055499E-03
 -0.4858401612E-03 -0.4703629572E-03 -0.4542280293E-03 -0.4394277828E-03 -0.4268804210E-03 -0.4221184292E-03
 -0.4236942532E-03 -0.4327550299E-03 -0.4509937870E-03 -0.4780729184E-03 -0.5150508218E-03 -0.5623838382E-03
 -0.6203020255E-03 -0.6880454402E-03 -0.7652468282E-03 -0.8519539692E-03 -0.9468836751E-03 -0.1048287768E-02
 -0.1153974582E-02 -0.1261377735E-02 -0.1367664831E-02 -0.1469869922E-02 -0.1565606176E-02 -0.1651052431E-02
 -0.1724031686E-02 -0.1782211396E-02 -0.1823599544E-02 -0.1845797367E-02 -0.1849532457E-02 -0.1826158963E-02
 -0.1788753621E-02 -0.1732346535E-02 -0.1659076765E-02 -0.1571085416E-02 -0.1471907315E-02 -0.1365274375E-02
 -0.1255035061E-02 -0.1144827337E-02 -0.1037788977E-02 -0.9363292496E-03
 -0.8832823443E-04 -0.9682808304E-04 -0.1047871431E-03 -0.1119112841E-03 -0.1179180767E-03 -0.1225570579E-03
 -0.1256290196E-03 -0.1298990656E-03 -0.1305991407E-03 -0.1289035255E-03 -0.1263616346E-03 -0.1225640843E-03
 -0.1177665975E-03 -0.1122634131E-03 -0.1063674166E-03 -0.1003909050E-03 -0.9462864133E-04 -0.8934424625E-04
 -0.8461213254E-04 -0.8154747864E-04 -0.7942900492E-04 -0.7819094836E-04 -0.7814657699E-04 -0.7927346596E-04
 -0.8149202253E-04 -0.8466348631E-04 -0.9355452320E-04 -0.9899602223E-04 -0.1048339397E-03 -0.1107122704E-03
 -0.1162362876E-03 -0.1209923882E-03 -0.1245760281E-03 -0.1266280204E-03 -0.1268785287E-03 -0.1251968216E-03
 -0.1216432517E-03 -0.1158048686E-03 -0.1104272780E-03 -0.1043201577E-03 -0.9919796388E-04 -0.9647660806E-04
 -0.9771544517E-04 -0.1053359495E-03 -0.1195392073E-03 -0.1418239131E-03 -0.1727150617E-03 -0.2120340916E-03
 -0.2588048726E-03 -0.3120510292E-03 -0.3687156898E-03 -0.4251424363E-03 -0.4787608661E-03 -0.5265347402E-03
 -0.5650922589E-03 -0.5942817771E-03 -0.6121746268E-03 -0.6175730604E-03 -0.6107859101E-03 -0.5972812647E-03
 -0.5776132227E-03 -0.5534790071E-03 -0.5278349287E-03 -0.5035202968E-03 -0.4810559066E-03 -0.4668243242E-03
 -0.4595374272E-03 -0.4606706292E-03 -0.4707141350E-03 -0.4906449140E-03 -0.5210296851E-03 -0.5622463230E-03
 -0.6113762517E-03 -0.6738559221E-03 -0.7490319329E-03 -0.8311382946E-03 -0.9220351513E-03 -0.1020076804E-02
 -0.1123176401E-02 -0.1228845809E-02 -0.1334272127E-02 -0.1436419876E-02 -0.1532692006E-02 -0.1619020111E-02
 -0.1692804676E-02 -0.1751249743E-02 -0.1791897785E-02 -0.1811855115E-02 -0.1807580750E-02 -0.1782661251E-02
 -0.1738393999E-02 -0.1674241322E-02 -0.1593028746E-02 -0.1497805893E-02 -0.1392934438E-02 -0.1282870478E-02
 -0.1171949356E-02 -0.1063988491E-02 -0.9619777858E-03 -0.8678992164E-03
 -0.6250255425E-04 -0.6831499431E-04 -0.7374482869E-04 -0.7859821498E-04 -0.8269006904E-04 -0.8585690628E-04
 -0.8796895913E-04 -0.8958372636E-04 -0.8982962303E-04 -0.9122282334E-04 -0.8986029107E-04 -0.8772347591E-04
 -0.8499682528E-04 -0.8189388933E-04 -0.7864477549E-04 -0.7548360087E-04 -0.7263687762E-04 -0.7031341174E-04
 -0.6869590853E-04 -0.6841671446E-04 -0.6925345200E-04 -0.7091156626E-04 -0.7373215669E-04 -0.7769304954E-04
 -0.8315534034E-04 -0.8896452360E-04 -0.1002313844E-03 -0.1082463541E-03 -0.1164617362E-03 -0.1244432674E-03
 -0.1317041339E-03 -0.1377305290E-03 -0.1420180055E-03 -0.1441188335E-03 -0.1436993854E-03 -0.1406049793E-03
 -0.1352356253E-03 -0.1268568229E-03 -0.1177317249E-03 -0.1082807976E-03 -0.1000405086E-03 -0.9485812798E-04
 -0.9431543942E-04 -0.1027610585E-03 -0.1193317284E-03 -0.1464092292E-03 -0.1847020488E-03 -0.2340010060E-03
 -0.2930525223E-03 -0.3603146711E-03 -0.4321110070E-03 -0.5037172551E-03 -0.5716391325E-03 -0.6311668391E-03
 -0.6804874998E-03 -0.7162620191E-03 -0.7372155901E-03 -0.7421009488E-03 -0.7315052177E-03 -0.7113743772E-03
 -0.6823396194E-03 -0.6481936936E-03 -0.6111206357E-03 -0.5750093542E-03 -0.5451915502E-03 -0.5157783919E-03
 -0.4977758264E-03 -0.4892690851E-03 -0.4900847253E-03 -0.5016776857E-03 -0.5243739982E-03 -0.5584670403E-03
 -0.6006439057E-03 -0.6568641701E-03 -0.7265187730E-03 -0.8032186083E-03 -0.8893358787E-03 -0.9833526390E-03
 -0.1083325656E-02 -0.1186896835E-02 -0.1291335936E-02 -0.1393609762E-02 -0.1490470275E-02 -0.1579225421E-02
 -0.1655377748E-02 -0.1716235951E-02 -0.1758907129E-02 -0.1781015016E-02 -0.1775807634E-02 -0.1749681147E-02
 -0.1703301827E-02 -0.1636273182E-02 -0.1551922333E-02 -0.1453882588E-02 -0.1347097450E-02 -0.1236592032E-02
 -0.1126998594E-02 -0.1022226660E-02 -0.9251132049E-03 -0.8372779114E-03
 -0.4413431349E-04 -0.4810566002E-04 -0.5180818428E-04 -0.5511425161E-04 -0.5729477083E-04 -0.5951692152E-04
 -0.6207609804E-04 -0.6316788122E-04 -0.6357436275E-04 -0.6333460738E-04 -0.6252739087E-04 -0.6168907316E-04
 -0.6208682100E-04 -0.6070731925E-04 -0.5938734726E-04 -0.5831629123E-04 -0.5768272897E-04 -0.5766652305E-04
 -0.5881495090E-04 -0.6087568132E-04 -0.6391437206E-04 -0.6884966732E-04 -0.7417369609E-04 -0.8072143080E-04
 -0.8839376380E-04 -0.9700774387E-04 -0.1110449051E-03 -0.1217332762E-03 -0.1324393359E-03 -0.1426223874E-03
 -0.1516730920E-03 -0.1589463113E-03 -0.1638079964E-03 -0.1657325406E-03 -0.1643477104E-03 -0.1592621029E-03
 -0.1501968401E-03 -0.1389013508E-03 -0.1256114273E-03 -0.1118159110E-03 -0.9948086399E-04 -0.9050191276E-04
 -0.8852670077E-04 -0.9690420251E-04 -0.1159018927E-03 -0.1483090914E-03 -0.1950603993E-03 -0.2559160502E-03
 -0.3292948007E-03 -0.4136849339E-03 -0.5025384383E-03 -0.5911905157E-03 -0.6760525134E-03 -0.7510496354E-03
 -0.8118168896E-03 -0.8552060973E-03 -0.8795846005E-03 -0.8815169456E-03 -0.8684528145E-03 -0.8403721346E-03
 -0.8008042242E-03 -0.7542717355E-03 -0.7038094851E-03 -0.6540216854E-03 -0.6109739399E-03 -0.5686040691E-03
 -0.5389854546E-03 -0.5187955601E-03 -0.5093230060E-03 -0.5115334501E-03 -0.5256280007E-03 -0.5488012945E-03
 -0.5863125327E-03 -0.6356203468E-03 -0.6963576811E-03 -0.7698907388E-03 -0.8507207788E-03 -0.9402693539E-03
 -0.1036764292E-02 -0.1138019403E-02 -0.1241444022E-02 -0.1344078764E-02 -0.1442655986E-02 -0.1534307696E-02
 -0.1614379908E-02 -0.1679822161E-02 -0.1727371034E-02 -0.1754284970E-02 -0.1753370825E-02 -0.1730939850E-02
 -0.1687784427E-02 -0.1623447912E-02 -0.1541461192E-02 -0.1445768996E-02 -0.1341584479E-02 -0.1234187195E-02
 -0.1128309247E-02 -0.1027828662E-02 -0.9354092892E-03 -0.8523838143E-03
 -0.3150452809E-04 -0.3491278568E-04 -0.3760144979E-04 -0.3807245094E-04 -0.4001846149E-04 -0.4154359810E-04
 -0.4379895373E-04 -0.4473773088E-04 -0.4527162873E-04 -0.4544138967E-04 -0.4531717307E-04 -0.4499731762E-04
 -0.4499480250E-04 -0.4475912534E-04 -0.4477208368E-04 -0.4680579972E-04 -0.4792756193E-04 -0.5082227475E-04
 -0.5373968449E-04 -0.5795855685E-04 -0.6302493261E-04 -0.6956218740E-04 -0.7748742439E-04 -0.8676985733E-04
 -0.9729274764E-04 -0.1125891882E-03 -0.1257386910E-03 -0.1392913269E-03 -0.1526847877E-03 -0.1647957184E-03
 -0.1759111767E-03 -0.1846044640E-03 -0.1900788604E-03 -0.1915530166E-03 -0.1878809487E-03 -0.1804779771E-03
 -0.1685343756E-03 -0.1527262379E-03 -0.1343061865E-03 -0.1151440061E-03 -0.9723373769E-04 -0.8458358724E-04
 -0.7991891432E-04 -0.8782273075E-04 -0.1092450831E-03 -0.1474481124E-03 -0.2036360763E-03 -0.2775401449E-03
 -0.3672029097E-03 -0.4703904510E-03 -0.5787770811E-03 -0.6887511363E-03 -0.7927812945E-03 -0.8844224230E-03
 -0.9581866318E-03 -0.1010127908E-02 -0.1038215182E-02 -0.1039060348E-02 -0.1020464223E-02 -0.9831044830E-03
 -0.9313693172E-03 -0.8706460422E-03 -0.8053559940E-03 -0.7424366783E-03 -0.6816012529E-03 -0.6249289583E-03
 -0.5818070913E-03 -0.5492196554E-03 -0.5286310335E-03 -0.5204833020E-03 -0.5252838109E-03 -0.5397373247E-03
 -0.5693470480E-03 -0.6113285525E-03 -0.6652874119E-03 -0.7328226279E-03 -0.8080759446E-03 -0.8929044119E-03
 -0.9857232862E-03 -0.1084549884E-02 -0.1186982576E-02 -0.1290204830E-02 -0.1391017908E-02 -0.1486480836E-02
 -0.1571901271E-02 -0.1643981116E-02 -0.1699182436E-02 -0.1734458591E-02 -0.1742240011E-02 -0.1728609322E-02
 -0.1694325423E-02 -0.1638663396E-02 -0.1564815637E-02 -0.1477393681E-02 -0.1380866333E-02 -0.1280508889E-02
 -0.1181060625E-02 -0.1086154170E-02 -0.9982414140E-03 -0.9184462381E-03
 -0.2202844330E-04 -0.2391246639E-04 -0.2564868262E-04 -0.2789701885E-04 -0.2928545578E-04 -0.3140090955E-04
 -0.3250748456E-04 -0.3336514077E-04 -0.3399568695E-04 -0.3444425884E-04 -0.3478030693E-04 -0.3509749718E-04
 -0.3551256004E-04 -0.3616315811E-04 -0.3762824901E-04 -0.3931113462E-04 -0.4174376517E-04 -0.4515657890E-04
 -0.4971102519E-04 -0.5594893381E-04 -0.6325653878E-04 -0.7223958076E-04 -0.8284084822E-04 -0.9502245835E-04
 -0.1086431163E-03 -0.1270565716E-03 -0.1434925388E-03 -0.1602939380E-03 -0.1767610955E-03 -0.1920531961E-03
 -0.2052202094E-03 -0.2152558429E-03 -0.2210985877E-03 -0.2212544518E-03 -0.2166973653E-03 -0.2061938277E-03
 -0.1899644327E-03 -0.1688440870E-03 -0.1443781251E-03 -0.1184008733E-03 -0.9497214532E-04 -0.7719624237E-04
 -0.6913601541E-04 -0.7611615294E-04 -0.9987281696E-04 -0.1442005949E-03 -0.2106139289E-03 -0.2988176913E-03
 -0.4057203287E-03 -0.5291764702E-03 -0.6614199043E-03 -0.7939946785E-03 -0.9192734883E-03 -0.1029314997E-02
 -0.1117369256E-02 -0.1178602591E-02 -0.1210554634E-02 -0.1209951580E-02 -0.1184955021E-02 -0.1137081379E-02
 -0.1071703390E-02 -0.9951979251E-03 -0.9132979341E-03 -0.8332536307E-03 -0.7558091394E-03 -0.6836466146E-03
 -0.6260752047E-03 -0.5801480905E-03 -0.5475852915E-03 -0.5286435887E-03 -0.5237121629E-03 -0.5291476662E-03
 -0.5506116573E-03 -0.5850830384E-03 -0.6321199869E-03 -0.6911533444E-03 -0.7630957079E-03 -0.8431055284E-03
 -0.9321633155E-03 -0.1028512266E-02 -0.1129981771E-02 -0.1233963229E-02 -0.1337416461E-02 -0.1437439019E-02
 -0.1529430522E-02 -0.1609977636E-02 -0.1675388262E-02 -0.1722396832E-02 -0.1743148039E-02 -0.1743372808E-02
 -0.1723639641E-02 -0.1682752006E-02 -0.1623496316E-02 -0.1550026499E-02 -0.1466385838E-02 -0.1377423085E-02
 -0.1287266694E-02 -0.1199366975E-02 -0.1115839045E-02 -0.1037670611E-02
 -0.1537492717E-04 -0.1665052624E-04 -0.1782312615E-04 -0.1885365460E-04 -0.2038394518E-04 -0.2229148874E-04
 -0.2321865950E-04 -0.2403494627E-04 -0.2477158167E-04 -0.2547936323E-04 -0.2623016579E-04 -0.2711780526E-04
 -0.2825820119E-04 -0.2978877045E-04 -0.3186693311E-04 -0.3466752915E-04 -0.3881757709E-04 -0.4361372021E-04
 -0.4985467632E-04 -0.5801450413E-04 -0.6759496839E-04 -0.7887583417E-04 -0.9214825034E-04 -0.1072653777E-03
 -0.1240637536E-03 -0.1422293774E-03 -0.1655249191E-03 -0.1857451553E-03 -0.2054649643E-03 -0.2236566917E-03
 -0.2391575049E-03 -0.2506670743E-03 -0.2563685893E-03 -0.2567513615E-03 -0.2501242572E-03 -0.2361551930E-03
 -0.2151115341E-03 -0.1874680198E-03 -0.1562538653E-03 -0.1236243072E-03 -0.9325085816E-04 -0.6955312144E-04
 -0.5743135515E-04 -0.6301391700E-04 -0.8890631881E-04 -0.1394814298E-03 -0.2159041153E-03 -0.3193294923E-03
 -0.4461423969E-03 -0.5918177100E-03 -0.7479769109E-03 -0.9047432229E-03 -0.1052739628E-02 -0.1182395513E-02
 -0.1285592171E-02 -0.1356542655E-02 -0.1392340346E-02 -0.1389892759E-02 -0.1357728732E-02 -0.1298326163E-02
 -0.1218145479E-02 -0.1124243330E-02 -0.1024822672E-02 -0.9266954080E-03 -0.8316892349E-03 -0.7438450761E-03
 -0.6705123053E-03 -0.6109204814E-03 -0.5659222828E-03 -0.5359323684E-03 -0.5183432461E-03 -0.5174962388E-03
 -0.5308041314E-03 -0.5577942017E-03 -0.5979576069E-03 -0.6507250776E-03 -0.7171895630E-03 -0.7923955051E-03
 -0.8776811816E-03 -0.9715306995E-03 -0.1072039614E-02 -0.1176867220E-02 -0.1283219390E-02 -0.1387874624E-02
 -0.1487874970E-02 -0.1578420247E-02 -0.1656271298E-02 -0.1718047591E-02 -0.1756761173E-02 -0.1774558987E-02
 -0.1774690406E-02 -0.1754472604E-02 -0.1715870873E-02 -0.1662206861E-02 -0.1596702218E-02 -0.1523351147E-02
 -0.1445604181E-02 -0.1366137469E-02 -0.1287075933E-02 -0.1209001573E-02
 -0.1071328841E-04 -0.1157622310E-04 -0.1236762522E-04 -0.1306179378E-04 -0.1459053294E-04 -0.1536280848E-04
 -0.1681128922E-04 -0.1762069694E-04 -0.1845837144E-04 -0.1938208012E-04 -0.2046950778E-04 -0.2181993178E-04
 -0.2355543170E-04 -0.2582146642E-04 -0.2878656810E-04 -0.3264079192E-04 -0.3759243701E-04 -0.4359045034E-04
 -0.5169326416E-04 -0.6186777805E-04 -0.7360733912E-04 -0.8738407492E-04 -0.1034582166E-03 -0.1217035305E-03
 -0.1419338376E-03 -0.1637827310E-03 -0.1906135212E-03 -0.2146319277E-03 -0.2379968483E-03 -0.2594700048E-03
 -0.2775891168E-03 -0.2902810993E-03 -0.2975580016E-03 -0.2972844336E-03 -0.2885297055E-03 -0.2708944594E-03
 -0.2441907254E-03 -0.2107113628E-03 -0.1720912744E-03 -0.1316305356E-03 -0.9366999183E-04 -0.6342740690E-04
 -0.4668400915E-04 -0.4969377339E-04 -0.7747837726E-04 -0.1342247901E-03 -0.2221490651E-03 -0.3409116841E-03
 -0.4879409435E-03 -0.6556567965E-03 -0.8363583227E-03 -0.1017950240E-02 -0.1189227293E-02 -0.1338917012E-02
 -0.1457476329E-02 -0.1538135569E-02 -0.1577542811E-02 -0.1572848723E-02 -0.1532944452E-02 -0.1461357919E-02
 -0.1365701070E-02 -0.1254453411E-02 -0.1136275924E-02 -0.1016784339E-02 -0.9066586036E-03 -0.8023765362E-03
 -0.7137334425E-03 -0.6403266794E-03 -0.5831027614E-03 -0.5421975185E-03 -0.5146651801E-03 -0.5050551367E-03
 -0.5104199153E-03 -0.5301485835E-03 -0.5636488837E-03 -0.6103343471E-03 -0.6714415115E-03 -0.7419358206E-03
 -0.8234804223E-03 -0.9148100703E-03 -0.1014315483E-02 -0.1119977482E-02 -0.1229329684E-02 -0.1339463137E-02
 -0.1447630454E-02 -0.1549352332E-02 -0.1641460659E-02 -0.1720478464E-02 -0.1779601887E-02 -0.1820162585E-02
 -0.1845255935E-02 -0.1851089144E-02 -0.1838725094E-02 -0.1810300590E-02 -0.1767837555E-02 -0.1714115411E-02
 -0.1651547029E-02 -0.1582028135E-02 -0.1507189347E-02 -0.1427862724E-02
 -0.7453651199E-05 -0.8036984723E-05 -0.8570786601E-05 -0.9038153419E-05 -0.1048111209E-04 -0.1115127312E-04
 -0.1184462337E-04 -0.1324109794E-04 -0.1417783551E-04 -0.1529007195E-04 -0.1666361941E-04 -0.1840685012E-04
 -0.2065281285E-04 -0.2356081102E-04 -0.2731708609E-04 -0.3213410982E-04 -0.3784126974E-04 -0.4543391417E-04
 -0.5514557511E-04 -0.6671645722E-04 -0.8060811023E-04 -0.9700027719E-04 -0.1163848372E-03 -0.1379528067E-03
 -0.1618667236E-03 -0.1877060401E-03 -0.2183776738E-03 -0.2465794182E-03 -0.2739978995E-03 -0.2983284661E-03
 -0.3197132540E-03 -0.3353860422E-03 -0.3436228313E-03 -0.3429105198E-03 -0.3316112240E-03 -0.3103981699E-03
 -0.2790331311E-03 -0.2389264905E-03 -0.1926677384E-03 -0.1440885893E-03 -0.9755205929E-04 -0.6045978582E-04
 -0.3876793922E-04 -0.4027012457E-04 -0.6942034535E-04 -0.1317828918E-03 -0.2299312592E-03 -0.3635055702E-03
 -0.5294982691E-03 -0.7193584899E-03 -0.9239985109E-03 -0.1129801125E-02 -0.1323741927E-02 -0.1492856983E-02
 -0.1626192523E-02 -0.1716014162E-02 -0.1758546710E-02 -0.1751234818E-02 -0.1703306202E-02 -0.1619377083E-02
 -0.1508218714E-02 -0.1379984676E-02 -0.1243029597E-02 -0.1105278718E-02 -0.9752889970E-03 -0.8573986456E-03
 -0.7538643165E-03 -0.6671235093E-03 -0.5980676828E-03 -0.5467932501E-03 -0.5098295210E-03 -0.4919036815E-03
 -0.4897469942E-03 -0.5026024078E-03 -0.5297837463E-03 -0.5706744541E-03 -0.6246874949E-03 -0.6925395790E-03
 -0.7703935999E-03 -0.8591687371E-03 -0.9575739901E-03 -0.1063957348E-02 -0.1176252011E-02 -0.1291960052E-02
 -0.1408668119E-02 -0.1522272848E-02 -0.1629945108E-02 -0.1728345856E-02 -0.1810617234E-02 -0.1880563240E-02
 -0.1931391812E-02 -0.1967778112E-02 -0.1986369536E-02 -0.1987599669E-02 -0.1972594055E-02 -0.1941963008E-02
 -0.1897029945E-02 -0.1838839765E-02 -0.1768268934E-02 -0.1686486594E-02
 -0.5178484612E-05 -0.5572548297E-05 -0.5932404467E-05 -0.6246936589E-05 -0.7665632271E-05 -0.8280461463E-05
 -0.8968109900E-05 -0.9769753962E-05 -0.1074201925E-04 -0.1195993550E-04 -0.1422028261E-04 -0.1630919609E-04
 -0.1900848426E-04 -0.2249524828E-04 -0.2697802824E-04 -0.3269685318E-04 -0.3934081205E-04 -0.4823282860E-04
 -0.5952674272E-04 -0.7299004702E-04 -0.8913295354E-04 -0.1081721654E-03 -0.1302254380E-03 -0.1551624846E-03
 -0.1829416051E-03 -0.2130063476E-03 -0.2477698136E-03 -0.2804825670E-03 -0.3116119017E-03 -0.3415277654E-03
 -0.3663637373E-03 -0.3845877396E-03 -0.3936458557E-03 -0.3923065881E-03 -0.3799284150E-03 -0.3553486904E-03
 -0.3189991039E-03 -0.2724986415E-03 -0.2188054863E-03 -0.1622776986E-03 -0.1086087149E-03 -0.6460449561E-04
 -0.3777614462E-04 -0.3669150913E-04 -0.6668962926E-04 -0.1338765194E-03 -0.2411537013E-03 -0.3881365814E-03
 -0.5714013230E-03 -0.7814950217E-03 -0.1007448751E-02 -0.1235955192E-02 -0.1450556858E-02 -0.1637286466E-02
 -0.1783877067E-02 -0.1881703862E-02 -0.1926613439E-02 -0.1916378876E-02 -0.1860509261E-02 -0.1764683578E-02
 -0.1639027645E-02 -0.1494116112E-02 -0.1339561891E-02 -0.1185129438E-02 -0.1039129182E-02 -0.9061537293E-03
 -0.7888528021E-03 -0.6898195938E-03 -0.6098808071E-03 -0.5489912296E-03 -0.5035051106E-03 -0.4779546334E-03
 -0.4688879985E-03 -0.4754034527E-03 -0.4967183534E-03 -0.5321795020E-03 -0.5812317357E-03 -0.6447185085E-03
 -0.7189381345E-03 -0.8051027019E-03 -0.9022562754E-03 -0.1009149462E-02 -0.1124172723E-02 -0.1245319839E-02
 -0.1370127690E-02 -0.1496508926E-02 -0.1620497628E-02 -0.1739440543E-02 -0.1850319682E-02 -0.1945234244E-02
 -0.2027916388E-02 -0.2098143818E-02 -0.2151179900E-02 -0.2185750277E-02 -0.2201126110E-02 -0.2196196621E-02
 -0.2170755723E-02 -0.2124770624E-02 -0.2058575162E-02 -0.1973449532E-02
 -0.3593104475E-05 -0.3859151135E-05 -0.4101628353E-05 -0.4313225443E-05 -0.5746926705E-05 -0.6337124507E-05
 -0.7038291896E-05 -0.7898335840E-05 -0.8981333062E-05 -0.1037089072E-04 -0.1217378629E-04 -0.1452376462E-04
 -0.1758527486E-04 -0.2224624454E-04 -0.2740571780E-04 -0.3397755544E-04 -0.4149989727E-04 -0.5165065094E-04
 -0.6449539206E-04 -0.7983784810E-04 -0.9824007250E-04 -0.1199611100E-03 -0.1451503183E-03 -0.1737929858E-03
 -0.2055568607E-03 -0.2400897157E-03 -0.2784585557E-03 -0.3161418059E-03 -0.3522221882E-03 -0.3861006332E-03
 -0.4148588747E-03 -0.4361399893E-03 -0.4476423016E-03 -0.4473547675E-03 -0.4338248559E-03 -0.4064386966E-03
 -0.3656886523E-03 -0.3134002705E-03 -0.2528881838E-03 -0.1890084616E-03 -0.1280735022E-03 -0.7759661348E-04
 -0.4584024030E-04 -0.4115816126E-04 -0.7230820700E-04 -0.1432086461E-03 -0.2579086412E-03 -0.4159889038E-03
 -0.6136519468E-03 -0.8406679198E-03 -0.1084996664E-02 -0.1331918435E-02 -0.1563703630E-02 -0.1764961169E-02
 -0.1922299967E-02 -0.2026339680E-02 -0.2072617038E-02 -0.2060733286E-02 -0.1995932237E-02 -0.1889314840E-02
 -0.1750511077E-02 -0.1591043608E-02 -0.1421388020E-02 -0.1251922222E-02 -0.1092643921E-02 -0.9458923844E-03
 -0.8166085853E-03 -0.7068791661E-03 -0.6174617537E-03 -0.5481771831E-03 -0.4955587830E-03 -0.4630017208E-03
 -0.4478027506E-03 -0.4486330257E-03 -0.4646199516E-03 -0.4950746079E-03 -0.5394699410E-03 -0.5987474023E-03
 -0.6693872386E-03 -0.7528615330E-03 -0.8485587039E-03 -0.9556546905E-03 -0.1073036512E-02 -0.1199196053E-02
 -0.1332389051E-02 -0.1470849020E-02 -0.1611229226E-02 -0.1751097917E-02 -0.1887452593E-02 -0.2012373401E-02
 -0.2128431857E-02 -0.2234264514E-02 -0.2323674671E-02 -0.2393532084E-02 -0.2440878478E-02 -0.2463362355E-02
 -0.2458479683E-02 -0.2425247123E-02 -0.2363423031E-02 -0.2274426283E-02
 -0.2490075962E-05 -0.2669598641E-05 -0.2832915256E-05 -0.3963124426E-05 -0.4447310960E-05 -0.5032374998E-05
 -0.5758435612E-05 -0.6679488616E-05 -0.7866736228E-05 -0.9412375322E-05 -0.1143379416E-04 -0.1407805215E-04
 -0.1752640580E-04 -0.2199849023E-04 -0.2775556564E-04 -0.3510199677E-04 -0.4341878946E-04 -0.5475607336E-04
 -0.6908514602E-04 -0.8691289645E-04 -0.1075387669E-03 -0.1319191678E-03 -0.1595939105E-03 -0.1909781134E-03
 -0.2270962796E-03 -0.2662557624E-03 -0.3076621444E-03 -0.3526725353E-03 -0.3944323791E-03 -0.4330700597E-03
 -0.4660867227E-03 -0.4908335886E-03 -0.5047274467E-03 -0.5055175068E-03 -0.4915856903E-03 -0.4622556258E-03
 -0.4180811663E-03 -0.3610831383E-03 -0.2949024113E-03 -0.2248371881E-03 -0.1577323776E-03 -0.1016904717E-03
 -0.6557978286E-04 -0.5833147966E-04 -0.8909999518E-04 -0.1623425662E-03 -0.2822133841E-03 -0.4482424745E-03
 -0.6563233139E-03 -0.8956280683E-03 -0.1153290749E-02 -0.1413499049E-02 -0.1657585427E-02 -0.1869069723E-02
 -0.2033715055E-02 -0.2141579039E-02 -0.2187978627E-02 -0.2173672341E-02 -0.2101504904E-02 -0.1986115647E-02
 -0.1836258255E-02 -0.1665005395E-02 -0.1483143384E-02 -0.1300080027E-02 -0.1131425091E-02 -0.9740870875E-03
 -0.8352055563E-03 -0.7168768694E-03 -0.6197914584E-03 -0.5416506013E-03 -0.4849899752E-03 -0.4469501268E-03
 -0.4263626413E-03 -0.4222586649E-03 -0.4335211711E-03 -0.4594339200E-03 -0.4994998308E-03 -0.5547317512E-03
 -0.6218411424E-03 -0.7025214480E-03 -0.7965056552E-03 -0.9034025335E-03 -0.1022578924E-02 -0.1153208142E-02
 -0.1294046351E-02 -0.1443482852E-02 -0.1599994814E-02 -0.1760209743E-02 -0.1921584878E-02 -0.2076234806E-02
 -0.2228872480E-02 -0.2367001565E-02 -0.2492904512E-02 -0.2598241651E-02 -0.2678015088E-02 -0.2727874399E-02
 -0.2743691576E-02 -0.2723273656E-02 -0.2665946915E-02 -0.2572832231E-02
 -0.1723730461E-05 -0.1844811539E-05 -0.1954770107E-05 -0.3101514322E-05 -0.3572764556E-05 -0.4164287775E-05
 -0.4920818793E-05 -0.5901833252E-05 -0.7185197386E-05 -0.8871383658E-05 -0.1108821031E-04 -0.1399597844E-04
 -0.1779275526E-04 -0.2271937892E-04 -0.2906353402E-04 -0.3716197091E-04 -0.4623522878E-04 -0.5870869141E-04
 -0.7445460637E-04 -0.9336989257E-04 -0.1161228173E-03 -0.1422184089E-03 -0.1736919890E-03 -0.2096024598E-03
 -0.2497026970E-03 -0.2933928882E-03 -0.3395821115E-03 -0.3891903637E-03 -0.4360366139E-03 -0.4796161103E-03
 -0.5171752062E-03 -0.5457954781E-03 -0.5626351836E-03 -0.5652260918E-03 -0.5518036497E-03 -0.5216408958E-03
 -0.4753524084E-03 -0.4151339297E-03 -0.3449049854E-03 -0.2703241029E-03 -0.1986481083E-03 -0.1384092885E-03
 -0.9889009719E-04 -0.8938918596E-04 -0.1192515652E-03 -0.1932988291E-03 -0.3156781035E-03 -0.4858477624E-03
 -0.6994755006E-03 -0.9453593930E-03 -0.1210121540E-02 -0.1476741262E-02 -0.1727611292E-02 -0.1944019282E-02
 -0.2111759791E-02 -0.2220571422E-02 -0.2265659552E-02 -0.2247880030E-02 -0.2170625709E-02 -0.2048492810E-02
 -0.1890863552E-02 -0.1711242681E-02 -0.1521039662E-02 -0.1330209364E-02 -0.1153404126E-02 -0.9886991942E-03
 -0.8430881179E-03 -0.7186559734E-03 -0.6160336522E-03 -0.5329710197E-03 -0.4716584884E-03 -0.4292305128E-03
 -0.4044078850E-03 -0.3961886513E-03 -0.4033745722E-03 -0.4252368770E-03 -0.4613149571E-03 -0.5126687067E-03
 -0.5762892919E-03 -0.6540475062E-03 -0.7460105242E-03 -0.8521943558E-03 -0.9725262550E-03 -0.1106695460E-02
 -0.1254090053E-02 -0.1413695437E-02 -0.1583991161E-02 -0.1763384549E-02 -0.1948047698E-02 -0.2133769873E-02
 -0.2314476521E-02 -0.2486528547E-02 -0.2647107658E-02 -0.2786242313E-02 -0.2896970929E-02 -0.2972814118E-02
 -0.3008697769E-02 -0.3000649729E-02 -0.2947662167E-02 -0.2850943218E-02
 -0.1191997343E-05 -0.1273627669E-05 -0.1347637040E-05 -0.2519458019E-05 -0.2987777578E-05 -0.3591699006E-05
 -0.4379899801E-05 -0.5416687212E-05 -0.6785958933E-05 -0.8595824361E-05 -0.1098385277E-04 -0.1412282308E-04
 -0.1822671336E-04 -0.2355647790E-04 -0.3042490913E-04 -0.3919957338E-04 -0.4894348921E-04 -0.6150097313E-04
 -0.7862848819E-04 -0.9923540473E-04 -0.1240381417E-03 -0.1534388909E-03 -0.1877044560E-03 -0.2268905490E-03
 -0.2707570007E-03 -0.3186812218E-03 -0.3695759093E-03 -0.4217885923E-03 -0.4754470805E-03 -0.5239710076E-03
 -0.5662035383E-03 -0.5989938235E-03 -0.6192794297E-03 -0.6244100284E-03 -0.6125031661E-03 -0.5827975536E-03
 -0.5359656775E-03 -0.4743486625E-03 -0.4020807264E-03 -0.3250758452E-03 -0.2508534914E-03 -0.1881836121E-03
 -0.1465362206E-03 -0.1353329498E-03 -0.1630214342E-03 -0.2371415710E-03 -0.3591502756E-03 -0.5292632754E-03
 -0.7430191069E-03 -0.9890957176E-03 -0.1253963139E-02 -0.1520454474E-02 -0.1770724828E-02 -0.1986106983E-02
 -0.2152235283E-02 -0.2258805831E-02 -0.2301033176E-02 -0.2279833413E-02 -0.2198968579E-02 -0.2072727186E-02
 -0.1910717331E-02 -0.1726875935E-02 -0.1532425305E-02 -0.1337930564E-02 -0.1153577406E-02 -0.9884105393E-03
 -0.8392505341E-03 -0.7114666190E-03 -0.6056418922E-03 -0.5196344976E-03 -0.4552856862E-03 -0.4097908669E-03
 -0.3820022810E-03 -0.3703210334E-03 -0.3741006284E-03 -0.3924163148E-03 -0.4248533724E-03 -0.4724962764E-03
 -0.5326595934E-03 -0.6073426256E-03 -0.6969274158E-03 -0.8018259498E-03 -0.9224339085E-03 -0.1058987199E-02
 -0.1211451414E-02 -0.1379378479E-02 -0.1561738766E-02 -0.1757191295E-02 -0.1962148918E-02 -0.2172102824E-02
 -0.2383979744E-02 -0.2586371831E-02 -0.2774624959E-02 -0.2944041027E-02 -0.3082602971E-02 -0.3182127140E-02
 -0.3235838370E-02 -0.3239453932E-02 -0.3190789805E-02 -0.3091340861E-02
  0.0000000000E+00  0.0000000000E+00  0.0000000000E+00 -0.1155640728E-05 -0.2597743949E-05 -0.3215912958E-05
 -0.4033628613E-05 -0.5119302609E-05 -0.6562046731E-05 -0.8476657169E-05 -0.1100931522E-04 -0.1336206519E-04
 -0.1776794886E-04 -0.2348976156E-04 -0.3086142859E-04 -0.3909367902E-04 -0.5064812980E-04 -0.6510647753E-04
 -0.8332425851E-04 -0.1053021551E-03 -0.1318009738E-03 -0.1632696537E-03 -0.2000165226E-03 -0.2421280520E-03
 -0.2893775022E-03 -0.3411313560E-03 -0.3962665834E-03 -0.4530961759E-03 -0.5109487333E-03 -0.5642002763E-03
 -0.6110369567E-03 -0.6481270113E-03 -0.6722392006E-03 -0.6805885562E-03 -0.6712117737E-03 -0.6433328994E-03
 -0.5976769675E-03 -0.5366923628E-03 -0.4646501073E-03 -0.3875968881E-03 -0.3131455675E-03 -0.2500914116E-03
 -0.2078466845E-03 -0.1956955665E-03 -0.2218909566E-03 -0.2936306919E-03 -0.4123997549E-03 -0.5782005319E-03
 -0.7857810523E-03 -0.1026258440E-02 -0.1284032503E-02 -0.1543033509E-02 -0.1785200293E-02 -0.1993934298E-02
 -0.2153603498E-02 -0.2254661904E-02 -0.2292459245E-02 -0.2267932989E-02 -0.2187007645E-02 -0.2057360198E-02
 -0.1894776801E-02 -0.1710762441E-02 -0.1516259189E-02 -0.1322520089E-02 -0.1138357195E-02 -0.9727816632E-03
 -0.8233606518E-03 -0.6950625568E-03 -0.5884359390E-03 -0.5015029231E-03 -0.4357651074E-03 -0.3885441408E-03
 -0.3586947477E-03 -0.3445821108E-03 -0.3456250169E-03 -0.3608951893E-03 -0.3900340519E-03 -0.4341295519E-03
 -0.4908547424E-03 -0.5622848127E-03 -0.6490905059E-03 -0.7520166121E-03 -0.8718908730E-03 -0.1009430018E-02
 -0.1165112636E-02 -0.1338994684E-02 -0.1530485249E-02 -0.1738087599E-02 -0.1959602078E-02 -0.2189129656E-02
 -0.2423473544E-02 -0.2650878227E-02 -0.2868351484E-02 -0.3059546104E-02 -0.3221368341E-02 -0.3340854652E-02
 -0.3410029127E-02 -0.3423486999E-02 -0.3379383496E-02 -0.3278523118E-02
  0.0000000000E+00  0.0000000000E+00  0.0000000000E+00 -0.1194038774E-05 -0.1644905010E-05 -0.2258410863E-05
 -0.3089625099E-05 -0.4210585665E-05 -0.5714758679E-05 -0.7722316650E-05 -0.1038621815E-04 -0.1389896857E-04
 -0.1849978753E-04 -0.2448169109E-04 -0.3219770784E-04 -0.4076134115E-04 -0.5286129249E-04 -0.6802148231E-04
 -0.8712509535E-04 -0.1102235487E-03 -0.1381135324E-03 -0.1712852498E-03 -0.2100852375E-03 -0.2546309158E-03
 -0.3047142309E-03 -0.3597192085E-03 -0.4184602861E-03 -0.4792367173E-03 -0.5397375574E-03 -0.5983733214E-03
 -0.6494824670E-03 -0.6907890515E-03 -0.7189283614E-03 -0.7310380863E-03 -0.7251175525E-03 -0.7003977305E-03
 -0.6576478996E-03 -0.5993783373E-03 -0.5299089373E-03 -0.4552856955E-03 -0.3830367445E-03 -0.3217653676E-03
 -0.2805809830E-03 -0.2683753552E-03 -0.2929661799E-03 -0.3601574003E-03 -0.4739167993E-03 -0.6314353437E-03
 -0.8284243220E-03 -0.1056330772E-02 -0.1300209038E-02 -0.1544754671E-02 -0.1772789535E-02 -0.1968474261E-02
 -0.2117094112E-02 -0.2209546517E-02 -0.2241439132E-02 -0.2213605805E-02 -0.2131920781E-02 -0.2003930997E-02
 -0.1844170465E-02 -0.1664216284E-02 -0.1474142967E-02 -0.1284733736E-02 -0.1104698568E-02 -0.9420289080E-03
 -0.7958077016E-03 -0.6697411349E-03 -0.5646360224E-03 -0.4787252545E-03 -0.4131906345E-03 -0.3655384642E-03
 -0.3346698273E-03 -0.3191793819E-03 -0.3179035710E-03 -0.3306112502E-03 -0.3567813874E-03 -0.3964720179E-03
 -0.4507777574E-03 -0.5187871027E-03 -0.6023360371E-03 -0.7025353184E-03 -0.8205432187E-03 -0.9574745585E-03
 -0.1114231886E-02 -0.1291287704E-02 -0.1488415265E-02 -0.1704376053E-02 -0.1936588301E-02 -0.2180385789E-02
 -0.2430919382E-02 -0.2679320954E-02 -0.2913014632E-02 -0.3123313615E-02 -0.3302714774E-02 -0.3437542588E-02
 -0.3518933417E-02 -0.3540842588E-02 -0.3500818742E-02 -0.3400342751E-02
  0.0000000000E+00  0.0000000000E+00  0.0000000000E+00 -0.1221540114E-05 -0.1683678741E-05 -0.2312908952E-05
 -0.3165970715E-05 -0.4317156098E-05 -0.5862949220E-05 -0.7927530437E-05 -0.1066913250E-04 -0.1428713137E-04
 -0.1902959538E-04 -0.2520079118E-04 -0.3316784380E-04 -0.4195946666E-04 -0.5445410037E-04 -0.7012354458E-04
 -0.8986750753E-04 -0.1137830017E-03 -0.1426917132E-03 -0.1771169566E-03 -0.2174375325E-03 -0.2637996677E-03
 -0.3160175571E-03 -0.3734968641E-03 -0.4350348053E-03 -0.4989235555E-03 -0.5628227758E-03 -0.6246095555E-03
 -0.6794955217E-03 -0.7246769959E-03 -0.7568172814E-03 -0.7730228962E-03 -0.7713027900E-03 -0.7509165408E-03
 -0.7126662546E-03 -0.6590736186E-03 -0.5944144816E-03 -0.5245986302E-03 -0.4568948410E-03 -0.3995082651E-03
 -0.3610198536E-03 -0.3497005990E-03 -0.3727230792E-03 -0.4353136949E-03 -0.5408863164E-03 -0.6867451642E-03
 -0.8686921982E-03 -0.1078712148E-02 -0.1302846470E-02 -0.1526944798E-02 -0.1735141880E-02 -0.1912308062E-02
 -0.2046404455E-02 -0.2127496010E-02 -0.2152240399E-02 -0.2121416831E-02 -0.2040313222E-02 -0.1917970283E-02
 -0.1762388619E-02 -0.1590143618E-02 -0.1408062249E-02 -0.1226711942E-02 -0.1054333810E-02 -0.8951827512E-03
 -0.7573745227E-03 -0.6363207796E-03 -0.5348505189E-03 -0.4528320401E-03 -0.3878585190E-03 -0.3409636027E-03
 -0.3100348268E-03 -0.2937324944E-03 -0.2909352087E-03 -0.3015307332E-03 -0.3250395152E-03 -0.3616051215E-03
 -0.4123492652E-03 -0.4767048681E-03 -0.5565455254E-03 -0.6532196559E-03 -0.7681526911E-03 -0.9027605257E-03
 -0.1058265256E-02 -0.1235453402E-02 -0.1434375063E-02 -0.1653994866E-02 -0.1891823760E-02 -0.2142682807E-02
 -0.2402817523E-02 -0.2661750705E-02 -0.2909694796E-02 -0.3132539790E-02 -0.3320197633E-02 -0.3465207816E-02
 -0.3555187364E-02 -0.3583691868E-02 -0.3548042878E-02 -0.3449372728E-02
  0.0000000000E+00  0.0000000000E+00  0.0000000000E+00 -0.1237289772E-05 -0.1705913928E-05 -0.2344204373E-05
 -0.3209873446E-05 -0.4378527357E-05 -0.5948413396E-05 -0.8046058605E-05 -0.1083279130E-04 -0.1451203038E-04
 -0.1933706583E-04 -0.2561882395E-04 -0.3373280264E-04 -0.4263817979E-04 -0.5535857227E-04 -0.7132068988E-04
 -0.9142832848E-04 -0.1158166793E-03 -0.1453196334E-03 -0.1804831891E-03 -0.2217101212E-03 -0.2691710716E-03
 -0.3227041135E-03 -0.3817485013E-03 -0.4451015574E-03 -0.5110830279E-03 -0.5773697814E-03 -0.6410890995E-03
 -0.6993032797E-03 -0.7478234411E-03 -0.7836841196E-03 -0.8040609633E-03 -0.8070266674E-03 -0.7918831517E-03
 -0.7594513951E-03 -0.7122117065E-03 -0.6543038174E-03 -0.5913726986E-03 -0.5302688175E-03 -0.4786191569E-03
 -0.4442870601E-03 -0.4347388745E-03 -0.4563398335E-03 -0.5136158661E-03 -0.6085428498E-03 -0.7410151551E-03
 -0.9045317077E-03 -0.1092611500E-02 -0.1292543306E-02 -0.1491628964E-02 -0.1675644238E-02 -0.1830964297E-02
 -0.1946474090E-02 -0.2014919021E-02 -0.2031578140E-02 -0.1997809379E-02 -0.1918410827E-02 -0.1801625400E-02
 -0.1655727750E-02 -0.1492973197E-02 -0.1321952986E-02 -0.1151723486E-02 -0.9899158095E-03 -0.8403614752E-03
 -0.7103531455E-03 -0.5960608136E-03 -0.5000202808E-03 -0.4220968696E-03 -0.3602447553E-03 -0.3151384253E-03
 -0.2849886283E-03 -0.2685502893E-03 -0.2647644891E-03 -0.2736530585E-03 -0.2947787268E-03 -0.3291225843E-03
 -0.3755802958E-03 -0.4360047117E-03 -0.5116635040E-03 -0.6040093760E-03 -0.7146455291E-03 -0.8451862585E-03
 -0.9970634144E-03 -0.1171270560E-02 -0.1368044502E-02 -0.1586497376E-02 -0.1824231471E-02 -0.2076122324E-02
 -0.2337808873E-02 -0.2600096195E-02 -0.2851764357E-02 -0.3081519033E-02 -0.3274944394E-02 -0.3422007773E-02
 -0.3516840755E-02 -0.3550012067E-02 -0.3518720829E-02 -0.3423993484E-02
  0.0000000000E+00  0.0000000000E+00  0.0000000000E+00 -0.1240791292E-05 -0.1710893699E-05 -0.2351264840E-05
 -0.3219851288E-05 -0.4392578738E-05 -0.5968127287E-05 -0.8073605930E-05 -0.1087111904E-04 -0.1456511101E-04
 -0.1941021323E-04 -0.2571908682E-04 -0.3386944494E-04 -0.4276829009E-04 -0.5553476520E-04 -0.7155863705E-04
 -0.9173465605E-04 -0.1162270646E-03 -0.1458679723E-03 -0.1812140289E-03 -0.2226819252E-03 -0.2704604575E-03
 -0.3244596169E-03 -0.3840174878E-03 -0.4480920985E-03 -0.5150156932E-03 -0.5825277805E-03 -0.6478324208E-03
 -0.7077394793E-03 -0.7587654692E-03 -0.7978279403E-03 -0.8221873728E-03 -0.8300093793E-03 -0.8206666118E-03
 -0.7949814942E-03 -0.7553694936E-03 -0.7057015166E-03 -0.6512647002E-03 -0.5983585067E-03 -0.5538898125E-03
 -0.5248642633E-03 -0.5178163991E-03 -0.5382004334E-03 -0.5897713319E-03 -0.6740036501E-03 -0.7905216866E-03
 -0.9334591115E-03 -0.1097031672E-02 -0.1269862461E-02 -0.1441073917E-02 -0.1598199144E-02 -0.1729500561E-02
 -0.1825193457E-02 -0.1879078567E-02 -0.1887164032E-02 -0.1850668329E-02 -0.1773842927E-02 -0.1665467942E-02
 -0.1530221327E-02 -0.1378356777E-02 -0.1220644654E-02 -0.1063795720E-02 -0.9147273432E-03 -0.7767887848E-03
 -0.6564378762E-03 -0.5503012110E-03 -0.4613296205E-03 -0.3886968812E-03 -0.3309628550E-03 -0.2884831479E-03
 -0.2598042273E-03 -0.2437961763E-03 -0.2397433263E-03 -0.2470088306E-03 -0.2659961016E-03 -0.2973484945E-03
 -0.3403453340E-03 -0.3966825598E-03 -0.4677125299E-03 -0.5549682823E-03 -0.6601429390E-03 -0.7849493159E-03
 -0.9309233499E-03 -0.1099164008E-02 -0.1290010749E-02 -0.1502673452E-02 -0.1734848617E-02 -0.1981546106E-02
 -0.2238425139E-02 -0.2495994649E-02 -0.2744516465E-02 -0.2971644281E-02 -0.3165817731E-02 -0.3313866951E-02
 -0.3410086050E-02 -0.3443324329E-02 -0.3416310314E-02 -0.3326970677E-02
  0.0000000000E+00  0.0000000000E+00  0.0000000000E+00 -0.1231934371E-05 -0.1698457726E-05 -0.2333857964E-05
 -0.3195568406E-05 -0.4358826478E-05 -0.5921396473E-05 -0.8009179354E-05 -0.1078270138E-04 -0.1444436778E-04
 -0.1924620743E-04 -0.2549760656E-04 -0.3357222389E-04 -0.4391289457E-04 -0.5497393675E-04 -0.7082521520E-04
 -0.9076996071E-04 -0.1149913530E-03 -0.1443054061E-03 -0.1792666446E-03 -0.2202946540E-03 -0.2675888779E-03
 -0.3210932192E-03 -0.3801610651E-03 -0.4438160092E-03 -0.5104688808E-03 -0.5779632959E-03 -0.6436337589E-03
 -0.7044447340E-03 -0.7572141046E-03 -0.7982934753E-03 -0.8261746064E-03 -0.8387129582E-03 -0.8353570755E-03
 -0.8169131125E-03 -0.7856276552E-03 -0.7451250779E-03 -0.7002039223E-03 -0.6565142377E-03 -0.6201468780E-03
 -0.5971657745E-03 -0.5931087242E-03 -0.6124774622E-03 -0.6582396699E-03 -0.7313768005E-03 -0.8305295982E-03
 -0.9527712240E-03 -0.1090060192E-02 -0.1235602049E-02 -0.1377831137E-02 -0.1507045585E-02 -0.1613381421E-02
 -0.1688645998E-02 -0.1727217890E-02 -0.1727174729E-02 -0.1688277741E-02 -0.1616513368E-02 -0.1514309638E-02
 -0.1390403266E-02 -0.1251781156E-02 -0.1109346006E-02 -0.9672959847E-03 -0.8323483442E-03 -0.7073368553E-03
 -0.5953856975E-03 -0.5013111392E-03 -0.4198641021E-03 -0.3536081372E-03 -0.3007094484E-03 -0.2614817913E-03
 -0.2348033595E-03 -0.2196709680E-03 -0.2154779356E-03 -0.2216533460E-03 -0.2387121244E-03 -0.2671869268E-03
 -0.3067119186E-03 -0.3587874798E-03 -0.4247982775E-03 -0.5062905084E-03 -0.6049670807E-03 -0.7225494749E-03
 -0.8605840428E-03 -0.1020186660E-02 -0.1201728195E-02 -0.1404476814E-02 -0.1626231061E-02 -0.1862210368E-02
 -0.2108221452E-02 -0.2355178726E-02 -0.2593321264E-02 -0.2812092357E-02 -0.2999296678E-02 -0.3144540865E-02
 -0.3238806687E-02 -0.3274398002E-02 -0.3251358929E-02 -0.3166819787E-02
  0.0000000000E+00  0.0000000000E+00  0.0000000000E+00 -0.1211000975E-05 -0.1669011331E-05 -0.2292564756E-05
 -0.3137855115E-05 -0.4278453234E-05 -0.5809899377E-05 -0.7855151498E-05 -0.1057087784E-04 -0.1415447908E-04
 -0.1885156893E-04 -0.2496342022E-04 -0.3285358777E-04 -0.4295254673E-04 -0.5369929225E-04 -0.6915143294E-04
 -0.8857559360E-04 -0.1121635881E-03 -0.1407016131E-03 -0.1747294990E-03 -0.2146586526E-03 -0.2606911834E-03
 -0.3128031552E-03 -0.3703654123E-03 -0.4324812472E-03 -0.4976639798E-03 -0.5638964780E-03 -0.6286892564E-03
 -0.6892147655E-03 -0.7425200832E-03 -0.7858063405E-03 -0.8167478177E-03 -0.8324703111E-03 -0.8348954600E-03
 -0.8237118079E-03 -0.8009853439E-03 -0.7699901860E-03 -0.7349928537E-03 -0.7009333507E-03 -0.6730385115E-03
 -0.6564023262E-03 -0.6555605568E-03 -0.6740787432E-03 -0.7141696732E-03 -0.7763618584E-03 -0.8592531992E-03
 -0.9593978074E-03 -0.1072383365E-02 -0.1190216658E-02 -0.1304002651E-02 -0.1405882322E-02 -0.1487832416E-02
 -0.1543225801E-02 -0.1567554317E-02 -0.1558876434E-02 -0.1520710324E-02 -0.1450473615E-02 -0.1356618015E-02
 -0.1244577956E-02 -0.1121375640E-02 -0.9931579336E-03 -0.8665298711E-03 -0.7463323261E-03 -0.6348765030E-03
 -0.5349395075E-03 -0.4505615718E-03 -0.3774875773E-03 -0.3176039428E-03 -0.2702059943E-03 -0.2346408943E-03
 -0.2103276832E-03 -0.1963930398E-03 -0.1923391242E-03 -0.1976575441E-03 -0.2129646682E-03 -0.2386722966E-03
 -0.2747310596E-03 -0.3224180000E-03 -0.3831036996E-03 -0.4582896646E-03 -0.5496208722E-03 -0.6587528942E-03
 -0.7871662715E-03 -0.9359235274E-03 -0.1105372529E-02 -0.1294812652E-02 -0.1502156580E-02 -0.1722899617E-02
 -0.1953102883E-02 -0.2184267397E-02 -0.2407295525E-02 -0.2611969346E-02 -0.2787716793E-02 -0.2925034430E-02
 -0.3014689671E-02 -0.3051262880E-02 -0.3031775228E-02 -0.2957703759E-02
  0.0000000000E+00  0.0000000000E+00  0.0000000000E+00 -0.1178649446E-05 -0.1623502062E-05 -0.2228745202E-05
 -0.3048657426E-05 -0.4154234345E-05 -0.5637579856E-05 -0.7617104779E-05 -0.1024351647E-04 -0.1370648292E-04
 -0.1824170436E-04 -0.2413791342E-04 -0.3174304281E-04 -0.4146844753E-04 -0.5176422417E-04 -0.6660906361E-04
 -0.8500928651E-04 -0.1078702488E-03 -0.1352214375E-03 -0.1678147460E-03 -0.2060431745E-03 -0.2501038298E-03
 -0.3000023901E-03 -0.3551279180E-03 -0.4146738259E-03 -0.4772742081E-03 -0.5410783096E-03 -0.6038077240E-03
 -0.6628835425E-03 -0.7156244346E-03 -0.7595036384E-03 -0.7924386355E-03 -0.8130753576E-03 -0.8192392469E-03
 -0.8149033607E-03 -0.8004277154E-03 -0.7786996871E-03 -0.7534199019E-03 -0.7287967281E-03 -0.7091917345E-03
 -0.6987524681E-03 -0.7010601887E-03 -0.7188095388E-03 -0.7535303539E-03 -0.8053626196E-03 -0.8729036699E-03
 -0.9531576025E-03 -0.1042452630E-02 -0.1133578615E-02 -0.1221604457E-02 -0.1298052430E-02 -0.1357395406E-02
 -0.1394467758E-02 -0.1408604260E-02 -0.1392473524E-02 -0.1349912717E-02 -0.1284165490E-02 -0.1198802203E-02
 -0.1098640143E-02 -0.9895382102E-03 -0.8775531701E-03 -0.7654091579E-03 -0.6599341410E-03 -0.5620588354E-03
 -0.4742063051E-03 -0.3974437155E-03 -0.3351731064E-03 -0.2821418369E-03 -0.2401635943E-03 -0.2084500985E-03
 -0.1867106396E-03 -0.1741784342E-03 -0.1704585155E-03 -0.1750979916E-03 -0.1888014406E-03 -0.2118542353E-03
 -0.2444784579E-03 -0.2877119391E-03 -0.3428729596E-03 -0.4113724061E-03 -0.4947448771E-03 -0.5945236745E-03
 -0.7120674836E-03 -0.8483356317E-03 -0.1003616634E-02 -0.1177226290E-02 -0.1367206023E-02 -0.1569380747E-02
 -0.1780147384E-02 -0.1991725735E-02 -0.2195841293E-02 -0.2383233280E-02 -0.2544343649E-02 -0.2670166122E-02
 -0.2753573770E-02 -0.2788074635E-02 -0.2772562421E-02 -0.2707001481E-02
  0.0000000000E+00  0.0000000000E+00  0.0000000000E+00 -0.1135877925E-05 -0.1563365774E-05 -0.2144458964E-05
 -0.2930920726E-05 -0.3990367745E-05 -0.5410399312E-05 -0.7303471424E-05 -0.9812493173E-05 -0.1311702703E-04
 -0.1743983197E-04 -0.2305328867E-04 -0.3028498272E-04 -0.3952139483E-04 -0.4924824917E-04 -0.6330503705E-04
 -0.8070857319E-04 -0.1022998525E-03 -0.1281109768E-03 -0.1588398511E-03 -0.1948524406E-03 -0.2363341809E-03
 -0.2833174837E-03 -0.3352094119E-03 -0.3913000991E-03 -0.4503566128E-03 -0.5107127738E-03 -0.5703245164E-03
 -0.6268879120E-03 -0.6780196757E-03 -0.7214881217E-03 -0.7554698223E-03 -0.7787968274E-03 -0.7911546413E-03
 -0.7931947335E-03 -0.7841042793E-03 -0.7709104323E-03 -0.7546200096E-03 -0.7387237685E-03 -0.7267570255E-03
 -0.7219864587E-03 -0.7271269567E-03 -0.7441030671E-03 -0.7738602977E-03 -0.8162288552E-03 -0.8698468779E-03
 -0.9321586214E-03 -0.9995095980E-03 -0.1068199416E-02 -0.1132515582E-02 -0.1186408693E-02 -0.1229072576E-02
 -0.1249819331E-02 -0.1249668074E-02 -0.1227683805E-02 -0.1184580417E-02 -0.1122573300E-02 -0.1045640308E-02
 -0.9574108400E-03 -0.8618763587E-03 -0.7644658446E-03 -0.6678837212E-03 -0.5759155223E-03 -0.4911551455E-03
 -0.4150162241E-03 -0.3484007531E-03 -0.2916296293E-03 -0.2477740051E-03 -0.2110535046E-03 -0.1831459952E-03
 -0.1642532504E-03 -0.1532233020E-03 -0.1499568285E-03 -0.1540471532E-03 -0.1662718256E-03 -0.1867891563E-03
 -0.2160440435E-03 -0.2548311518E-03 -0.3043875815E-03 -0.3660007130E-03 -0.4410585425E-03 -0.5309346015E-03
 -0.6368300315E-03 -0.7595711058E-03 -0.8993675765E-03 -0.1055547378E-02 -0.1225415138E-02 -0.1407805287E-02
 -0.1596863141E-02 -0.1786489444E-02 -0.1969327266E-02 -0.2137176601E-02 -0.2281598542E-02 -0.2394653625E-02
 -0.2469428400E-02 -0.2501640853E-02 -0.2489313133E-02 -0.2431833387E-02
  0.0000000000E+00  0.0000000000E+00  0.0000000000E+00 -0.1083970099E-05 -0.1490446735E-05 -0.2042348040E-05
 -0.2788417932E-05 -0.3792223032E-05 -0.5135971511E-05 -0.6925004001E-05 -0.9292927136E-05 -0.1240726985E-04
 -0.1647540928E-04 -0.2175032821E-04 -0.2853552430E-04 -0.3718809447E-04 -0.4625111289E-04 -0.5937330591E-04
 -0.7559575086E-04 -0.9568788378E-04 -0.1196774012E-03 -0.1482008917E-03 -0.1815907807E-03 -0.2200156583E-03
 -0.2635318131E-03 -0.3115635313E-03 -0.3635005816E-03 -0.4182491434E-03 -0.4743367842E-03 -0.5299650624E-03
 -0.5831169127E-03 -0.6317176203E-03 -0.6738376788E-03 -0.7079147774E-03 -0.7329634075E-03 -0.7487370925E-03
 -0.7558121412E-03 -0.7555733309E-03 -0.7500988392E-03 -0.7419598625E-03 -0.7307747479E-03 -0.7254424718E-03
 -0.7255276561E-03 -0.7329936988E-03 -0.7491168574E-03 -0.7743704055E-03 -0.8083581614E-03 -0.8497955271E-03
 -0.8965425661E-03 -0.9457001270E-03 -0.9937815273E-03 -0.1041317094E-02 -0.1076660652E-02 -0.1099057340E-02
 -0.1106537837E-02 -0.1097370286E-02 -0.1071023043E-02 -0.1028204984E-02 -0.9707549358E-03 -0.9014031440E-03
 -0.8245001049E-03 -0.7416759688E-03 -0.6578669367E-03 -0.5750643991E-03 -0.4968736183E-03 -0.4239634755E-03
 -0.3588349430E-03 -0.3017937160E-03 -0.2531152607E-03 -0.2151940752E-03 -0.1835338948E-03 -0.1595479092E-03
 -0.1430194380E-03 -0.1336902719E-03 -0.1309334557E-03 -0.1345648802E-03 -0.1454189448E-03 -0.1635311527E-03
 -0.1895197881E-03 -0.2239433859E-03 -0.2679384684E-03 -0.3226488350E-03 -0.3892951731E-03 -0.4690713323E-03
 -0.5630037111E-03 -0.6717732341E-03 -0.7955056363E-03 -0.9335444199E-03 -0.1083429183E-02 -0.1244149905E-02
 -0.1410503818E-02 -0.1577148334E-02 -0.1737678867E-02 -0.1884989593E-02 -0.2011791122E-02 -0.2110973958E-02
 -0.2177170337E-02 -0.2206469680E-02 -0.2195480955E-02 -0.2147436701E-02
  0.0000000000E+00  0.0000000000E+00  0.0000000000E+00 -0.1024427631E-05 -0.1406898362E-05 -0.1925491305E-05
 -0.2625536954E-05 -0.3566031921E-05 -0.4823113313E-05 -0.6494125830E-05 -0.8702245530E-05 -0.1160153994E-04
 -0.1538222147E-04 -0.2027568290E-04 -0.2655868577E-04 -0.3455580859E-04 -0.4463896494E-04 -0.5496512119E-04
 -0.6987164909E-04 -0.8829887876E-04 -0.1102650204E-03 -0.1363409599E-03 -0.1668214491E-03 -0.2018548053E-03
 -0.2415185778E-03 -0.2852533070E-03 -0.3325479339E-03 -0.3824482828E-03 -0.4336764297E-03 -0.4846797192E-03
 -0.5337265277E-03 -0.5790467819E-03 -0.6190061562E-03 -0.6522935528E-03 -0.6780943420E-03 -0.6962194249E-03
 -0.7071642076E-03 -0.7120821025E-03 -0.7126722521E-03 -0.7109970949E-03 -0.7092578625E-03 -0.7095616776E-03
 -0.7137113594E-03 -0.7230397651E-03 -0.7382981177E-03 -0.7595966934E-03 -0.7863900197E-03 -0.8174986898E-03
 -0.8511647146E-03 -0.8851435469E-03 -0.9168393857E-03 -0.9434879776E-03 -0.9640344933E-03 -0.9731129554E-03
 -0.9702425658E-03 -0.9543368152E-03 -0.9251901784E-03 -0.8835021605E-03 -0.8307950153E-03 -0.7692397670E-03
 -0.7018933951E-03 -0.6311656072E-03 -0.5591589190E-03 -0.4895166988E-03 -0.4228305552E-03 -0.3619920123E-03
 -0.3067336615E-03 -0.2584904944E-03 -0.2172759483E-03 -0.1830421111E-03 -0.1579936622E-03 -0.1374888598E-03
 -0.1236158160E-03 -0.1155311164E-03 -0.1134591021E-03 -0.1170208710E-03 -0.1262149501E-03 -0.1421232384E-03
 -0.1649873695E-03 -0.1952037950E-03 -0.2337978442E-03 -0.2817611719E-03 -0.3401400149E-03 -0.4099435974E-03
 -0.4920216372E-03 -0.5869113553E-03 -0.6946597280E-03 -0.8146338919E-03 -0.9446170824E-03 -0.1083763196E-02
 -0.1227523008E-02 -0.1371305137E-02 -0.1509642275E-02 -0.1636498565E-02 -0.1745434391E-02 -0.1831259220E-02
 -0.1888596003E-02 -0.1913475401E-02 -0.1905929150E-02 -0.1865674603E-02
  0.0000000000E+00  0.0000000000E+00  0.0000000000E+00  0.0000000000E+00 -0.1315072404E-05 -0.1797242683E-05
 -0.2447045085E-05 -0.3318546349E-05 -0.4481350352E-05 -0.6024219124E-05 -0.8059162839E-05 -0.1072587948E-04
 -0.1419631367E-04 -0.1867895361E-04 -0.2442229262E-04 -0.3171665148E-04 -0.4089330380E-04 -0.5023877102E-04
 -0.6374571144E-04 -0.8018065929E-04 -0.1002303932E-03 -0.1237174481E-03 -0.1511241633E-03 -0.1825769167E-03
 -0.2181722101E-03 -0.2573659558E-03 -0.2997428724E-03 -0.3444841321E-03 -0.3904998561E-03 -0.4364738688E-03
 -0.4809474007E-03 -0.5224391922E-03 -0.5595918017E-03 -0.5913262789E-03 -0.6169817672E-03 -0.6364151075E-03
 -0.6500394709E-03 -0.6587904265E-03 -0.6640208943E-03 -0.6673400191E-03 -0.6704214762E-03 -0.6748111783E-03
 -0.6817616975E-03 -0.6921120973E-03 -0.7062203074E-03 -0.7239444715E-03 -0.7446630305E-03 -0.7673221487E-03
 -0.7905026762E-03 -0.8125046060E-03 -0.8314515565E-03 -0.8454184431E-03 -0.8525811992E-03 -0.8530455186E-03
 -0.8426611033E-03 -0.8222278836E-03 -0.7917881391E-03 -0.7520233260E-03 -0.7041928498E-03 -0.6500096675E-03
 -0.5914726501E-03 -0.5312113287E-03 -0.4707748754E-03 -0.4122976019E-03 -0.3564317687E-03 -0.3056152213E-03
 -0.2594104556E-03 -0.2190598638E-03 -0.1845713602E-03 -0.1559013681E-03 -0.1328785400E-03 -0.1174362470E-03
 -0.1059229826E-03 -0.9919746853E-04 -0.9742215080E-04 -0.1006102660E-03 -0.1087034819E-03 -0.1225898731E-03
 -0.1425072105E-03 -0.1687385064E-03 -0.2021947663E-03 -0.2437164463E-03 -0.2941790555E-03 -0.3544138586E-03
 -0.4251033517E-03 -0.5066525664E-03 -0.5990417027E-03 -0.7007781962E-03 -0.8125708333E-03 -0.9310565271E-03
 -0.1053210603E-02 -0.1175156954E-02 -0.1292312600E-02 -0.1399374045E-02 -0.1491808347E-02 -0.1564264049E-02
 -0.1612238282E-02 -0.1634463403E-02 -0.1629057189E-02 -0.1594403434E-02
  0.0000000000E+00  0.0000000000E+00  0.0000000000E+00  0.0000000000E+00 -0.1217404914E-05 -0.1661065365E-05
 -0.2257848765E-05 -0.3056691586E-05 -0.4120418071E-05 -0.5528910295E-05 -0.7382661864E-05 -0.9806598726E-05
 -0.1295395143E-04 -0.1700983075E-04 -0.2219399169E-04 -0.2876207461E-04 -0.3700439950E-04 -0.4534980022E-04
 -0.5742281701E-04 -0.7207895321E-04 -0.8991910774E-04 -0.1107717446E-03 -0.1350560356E-03 -0.1628763308E-03
 -0.1943460336E-03 -0.2289358182E-03 -0.2663203814E-03 -0.3058081026E-03 -0.3464850030E-03 -0.3872547618E-03
 -0.4269104354E-03 -0.4642350121E-03 -0.4981216658E-03 -0.5276984738E-03 -0.5524381314E-03 -0.5722324328E-03
 -0.5874150376E-03 -0.5987241574E-03 -0.6072077883E-03 -0.6140853782E-03 -0.6205883431E-03 -0.6278052622E-03
 -0.6365549618E-03 -0.6473029636E-03 -0.6601264094E-03 -0.6747227624E-03 -0.6904510935E-03 -0.7063930335E-03
 -0.7214231383E-03 -0.7342835999E-03 -0.7436632334E-03 -0.7482831301E-03 -0.7469901091E-03 -0.7388546534E-03
 -0.7241916376E-03 -0.7019502009E-03 -0.6715603416E-03 -0.6343993491E-03 -0.5915094606E-03 -0.5442352472E-03
 -0.4941069718E-03 -0.4432122853E-03 -0.3921533618E-03 -0.3434043942E-03 -0.2974836944E-03 -0.2554527800E-03
 -0.2172268735E-03 -0.1836391058E-03 -0.1552839214E-03 -0.1315068250E-03 -0.1122748893E-03 -0.9775007633E-04
 -0.8960534517E-04 -0.8449674993E-04 -0.8316294258E-04 -0.8568364749E-04 -0.9277073279E-04 -0.1049314996E-03
 -0.1221101005E-03 -0.1446320820E-03 -0.1732968561E-03 -0.2088018063E-03 -0.2518633267E-03 -0.3031494647E-03
 -0.3631924611E-03 -0.4322826428E-03 -0.5103487381E-03 -0.5960442110E-03 -0.6900102945E-03 -0.7893466538E-03
 -0.8915166566E-03 -0.9933020212E-03 -0.1090658621E-02 -0.1180043992E-02 -0.1255499220E-02 -0.1316308294E-02
 -0.1357422703E-02 -0.1376195805E-02 -0.1370767993E-02 -0.1344086200E-02
  0.0000000000E+00  0.0000000000E+00  0.0000000000E+00  0.0000000000E+00 -0.1116306912E-05 -0.1520373795E-05
 -0.2062766032E-05 -0.2787239793E-05 -0.3749795381E-05 -0.5021406802E-05 -0.6691055344E-05 -0.8868955270E-05
 -0.1168977277E-04 -0.1531552492E-04 -0.1993770355E-04 -0.2577800476E-04 -0.3308687168E-04 -0.4213889989E-04
 -0.5109200822E-04 -0.6398690803E-04 -0.7940057862E-04 -0.9790411227E-04 -0.1191195188E-03 -0.1433760468E-03
 -0.1708020884E-03 -0.2008828430E-03 -0.2333753504E-03 -0.2677042911E-03 -0.3031154519E-03 -0.3387107602E-03
 -0.3735085369E-03 -0.4065260048E-03 -0.4368760695E-03 -0.4638656673E-03 -0.4870798818E-03 -0.5064358251E-03
 -0.5221936959E-03 -0.5349192786E-03 -0.5454011749E-03 -0.5545351457E-03 -0.5631946821E-03 -0.5721094240E-03
 -0.5817705618E-03 -0.5923756323E-03 -0.6038161488E-03 -0.6157028912E-03 -0.6274177640E-03 -0.6381792131E-03
 -0.6471101851E-03 -0.6533021330E-03 -0.6558735118E-03 -0.6540245777E-03 -0.6470909141E-03 -0.6345960256E-03
 -0.6162997419E-03 -0.5931819188E-03 -0.5646143590E-03 -0.5305808060E-03 -0.4926089741E-03 -0.4517511320E-03
 -0.4091698935E-03 -0.3660509071E-03 -0.3240640650E-03 -0.2831971490E-03 -0.2455889907E-03 -0.2109194775E-03
 -0.1802117342E-03 -0.1526978181E-03 -0.1290911462E-03 -0.1093636208E-03 -0.9414137898E-04 -0.8226734235E-04
 -0.7396006630E-04 -0.7141528747E-04 -0.7045740825E-04 -0.7227696176E-04 -0.7871992081E-04 -0.8899293426E-04
 -0.1036462832E-03 -0.1229199222E-03 -0.1471996099E-03 -0.1771984718E-03 -0.2134904256E-03 -0.2565998431E-03
 -0.3069297136E-03 -0.3646757964E-03 -0.4297312794E-03 -0.5008971950E-03 -0.5787549234E-03 -0.6608341403E-03
 -0.7450398560E-03 -0.8284824339E-03 -0.9086603415E-03 -0.9808425963E-03 -0.1043817184E-02 -0.1093652500E-02
 -0.1125431617E-02 -0.1141644862E-02 -0.1138999667E-02 -0.1117615136E-02
  0.0000000000E+00  0.0000000000E+00  0.0000000000E+00  0.0000000000E+00 -0.1014066588E-05 -0.1378393449E-05
 -0.1866326257E-05 -0.2516525261E-05 -0.3378301630E-05 -0.4513929609E-05 -0.6001191173E-05 -0.7936047678E-05
 -0.1043525800E-04 -0.1363866558E-04 -0.1771075847E-04 -0.2284097250E-04 -0.2924206971E-04 -0.3714580467E-04
 -0.4491791160E-04 -0.5611649955E-04 -0.6946641375E-04 -0.8545548429E-04 -0.1037395595E-03 -0.1245994074E-03
 -0.1481764967E-03 -0.1739707226E-03 -0.2018125717E-03 -0.2312304166E-03 -0.2616113420E-03 -0.2922311817E-03
 -0.3223041705E-03 -0.3510493328E-03 -0.3777668048E-03 -0.4019137280E-03 -0.4231671844E-03 -0.4414618159E-03
 -0.4569927853E-03 -0.4701803840E-03 -0.4815998280E-03 -0.4918869337E-03 -0.5016355451E-03 -0.5113043260E-03
 -0.5211482619E-03 -0.5311845295E-03 -0.5411948640E-03 -0.5507592632E-03 -0.5593107324E-03 -0.5661989250E-03
 -0.5707520234E-03 -0.5723300427E-03 -0.5703672951E-03 -0.5644053919E-03 -0.5541197791E-03 -0.5393421951E-03
 -0.5200792893E-03 -0.4973324177E-03 -0.4700102712E-03 -0.4400462203E-03 -0.4068741264E-03 -0.3719150952E-03
 -0.3360478359E-03 -0.3001498666E-03 -0.2650423001E-03 -0.2320258926E-03 -0.2013646975E-03 -0.1727438563E-03
 -0.1477878288E-03 -0.1258675651E-03 -0.1067128347E-03 -0.9071527606E-04 -0.7764865224E-04 -0.6774868113E-04
 -0.6198417686E-04 -0.5817327051E-04 -0.5925089460E-04 -0.6074939923E-04 -0.6629091777E-04 -0.7501021344E-04
 -0.8720537486E-04 -0.1034644629E-03 -0.1237881063E-03 -0.1489786670E-03 -0.1792022869E-03 -0.2149965376E-03
 -0.2566574048E-03 -0.3043063365E-03 -0.3569940789E-03 -0.4161318033E-03 -0.4797821046E-03 -0.5463921639E-03
 -0.6135789767E-03 -0.6816830218E-03 -0.7467533673E-03 -0.8058841024E-03 -0.8552467390E-03 -0.8953367956E-03
 -0.9229809718E-03 -0.9362332737E-03 -0.9343591843E-03 -0.9170462645E-03
  0.0000000000E+00  0.0000000000E+00  0.0000000000E+00  0.0000000000E+00  0.0000000000E+00 -0.1238045895E-05
 -0.1672607919E-05 -0.2250216596E-05 -0.3013778463E-05 -0.4017271584E-05 -0.5327843416E-05 -0.7027981660E-05
 -0.9217596860E-05 -0.1201577464E-04 -0.1556185876E-04 -0.2001541894E-04 -0.2555455094E-04 -0.3237186882E-04
 -0.3903521895E-04 -0.4863950274E-04 -0.6005589523E-04 -0.7369679470E-04 -0.8925065689E-04 -0.1069546058E-03
 -0.1269611624E-03 -0.1487854813E-03 -0.1723218871E-03 -0.1971890938E-03 -0.2228961551E-03 -0.2488676900E-03
 -0.2744840377E-03 -0.2991336753E-03 -0.3222722392E-03 -0.3434798793E-03 -0.3625072239E-03 -0.3793006358E-03
 -0.3940000218E-03 -0.4069070072E-03 -0.4184269613E-03 -0.4289938507E-03 -0.4389907739E-03 -0.4486801755E-03
 -0.4581557336E-03 -0.4673232250E-03 -0.4759115251E-03 -0.4835089263E-03 -0.4896156734E-03 -0.4937019785E-03
 -0.4952618930E-03 -0.4938565885E-03 -0.4891445931E-03 -0.4809000250E-03 -0.4690219013E-03 -0.4535378465E-03
 -0.4346043320E-03 -0.4125037499E-03 -0.3884368977E-03 -0.3614385474E-03 -0.3327808908E-03 -0.3037838275E-03
 -0.2738357085E-03 -0.2441824970E-03 -0.2154171288E-03 -0.1885847441E-03 -0.1631039036E-03 -0.1406465454E-03
 -0.1205829390E-03 -0.1025503589E-03 -0.8709028437E-04 -0.7445458759E-04 -0.6413839287E-04 -0.5622662939E-04
 -0.5065884540E-04 -0.4740291039E-04 -0.4647175314E-04 -0.5068102780E-04 -0.5540339164E-04 -0.6273327572E-04
 -0.7291664971E-04 -0.8647453979E-04 -0.1033173589E-03 -0.1240019655E-03 -0.1488755291E-03 -0.1782399409E-03
 -0.2124478941E-03 -0.2512915294E-03 -0.2940597188E-03 -0.3403091786E-03 -0.3918615731E-03 -0.4458805309E-03
 -0.5009915462E-03 -0.5555049671E-03 -0.6055432250E-03 -0.6531425556E-03 -0.6940388569E-03 -0.7259270346E-03
 -0.7479994769E-03 -0.7582847867E-03 -0.7570276025E-03 -0.7438381851E-03
  0.0000000000E+00  0.0000000000E+00  0.0000000000E+00  0.0000000000E+00  0.0000000000E+00 -0.1101863744E-05
 -0.1485120739E-05 -0.1993154479E-05 -0.2662868150E-05 -0.3540497105E-05 -0.4683308927E-05 -0.6161333799E-05
 -0.8058983523E-05 -0.1047635137E-04 -0.1352990739E-04 -0.1735222015E-04 -0.2209025559E-04 -0.2790174298E-04
 -0.3494907775E-04 -0.4168461406E-04 -0.5132925766E-04 -0.6260465895E-04 -0.7589321786E-04 -0.9073107736E-04
 -0.1075004265E-03 -0.1257325906E-03 -0.1453759015E-03 -0.1661261276E-03 -0.1875952945E-03 -0.2093324508E-03
 -0.2308555563E-03 -0.2516921239E-03 -0.2714240147E-03 -0.2897299166E-03 -0.3064181245E-03 -0.3214427452E-03
 -0.3348986139E-03 -0.3469937854E-03 -0.3580028249E-03 -0.3682082451E-03 -0.3778402620E-03 -0.3870257441E-03
 -0.3957555079E-03 -0.4038753352E-03 -0.4111011922E-03 -0.4170543692E-03 -0.4213088088E-03 -0.4234415166E-03
 -0.4230777926E-03 -0.4199255820E-03 -0.4137966046E-03 -0.4046150467E-03 -0.3924166774E-03 -0.3773419256E-03
 -0.3596258778E-03 -0.3395868386E-03 -0.3176137176E-03 -0.2941516057E-03 -0.2705777406E-03 -0.2457335636E-03
 -0.2208954877E-03 -0.1971698864E-03 -0.1737748354E-03 -0.1516437853E-03 -0.1316126567E-03 -0.1136422700E-03
 -0.9702195821E-04 -0.8323224967E-04 -0.7089861980E-04 -0.6043771228E-04 -0.5219619769E-04 -0.4631482949E-04
 -0.4194317742E-04 -0.3944643862E-04 -0.3821453368E-04 -0.3943988994E-04 -0.4442478318E-04 -0.5027652111E-04
 -0.5950421623E-04 -0.7040679418E-04 -0.8439035305E-04 -0.1012597728E-03 -0.1215030266E-03 -0.1453419951E-03
 -0.1729205444E-03 -0.2031153713E-03 -0.2383415133E-03 -0.2769220955E-03 -0.3163748541E-03 -0.3594158683E-03
 -0.4028706587E-03 -0.4461670751E-03 -0.4873731146E-03 -0.5248744650E-03 -0.5566622124E-03 -0.5817421126E-03
 -0.5991848649E-03 -0.6076993464E-03 -0.6068376615E-03 -0.5966302118E-03
 -0.6077977954E-04 -0.6742923549E-04 -0.7437568552E-04 -0.8148821966E-04 -0.8860223976E-04 -0.9621285283E-04
 -0.1028774856E-03 -0.1089250514E-03 -0.1141249759E-03 -0.1182609970E-03 -0.1207458455E-03 -0.1223220931E-03
 -0.1234170008E-03 -0.1223464966E-03 -0.1199342178E-03 -0.1163284741E-03 -0.1117411336E-03 -0.1064359969E-03
 -0.1007144182E-03 -0.9489988260E-04 -0.8932315216E-04 -0.8430923965E-04 -0.8281534472E-04 -0.7948520196E-04
 -0.7759011779E-04 -0.7735479431E-04 -0.7896405493E-04 -0.7731906192E-04 -0.8199739354E-04 -0.8909422672E-04
 -0.9771178268E-04 -0.1084766177E-03 -0.1206096096E-03 -0.1341638720E-03 -0.1503514540E-03 -0.1667709626E-03
 -0.1836034629E-03 -0.2008006651E-03 -0.2181453696E-03 -0.2355487235E-03 -0.2531078901E-03 -0.2702721630E-03
 -0.2896630484E-03 -0.3110631947E-03 -0.3357665376E-03 -0.3654070180E-03 -0.4019527436E-03 -0.4476943001E-03
 -0.5052317295E-03 -0.5768444912E-03 -0.6670642601E-03 -0.7785594512E-03 -0.9149376086E-03 -0.1079844052E-02
 -0.1276709815E-02 -0.1508346827E-02 -0.1773009250E-02 -0.2076500820E-02 -0.2412765456E-02 -0.2775140042E-02
 -0.3151904157E-02 -0.3527476211E-02 -0.3882186216E-02 -0.4193981775E-02 -0.4440939567E-02 -0.4603472128E-02
 -0.4668093910E-02 -0.4628926080E-02 -0.4488767533E-02 -0.4258582586E-02 -0.3955712429E-02 -0.3601050777E-02
 -0.3217187109E-02 -0.2824483404E-02 -0.2440358328E-02 -0.2078102706E-02 -0.1746448102E-02 -0.1452738184E-02
 -0.1194805610E-02 -0.9740129670E-03 -0.7880925573E-03 -0.6337691852E-03 -0.5072793677E-03 -0.4047475727E-03
 -0.3224384704E-03 -0.2569109267E-03 -0.2050992910E-03 -0.1643439235E-03 -0.1323881992E-03 -0.1073547127E-03
 -0.8757058083E-04 -0.7209551202E-04 -0.5980488642E-04 -0.4994392349E-04 -0.4193626938E-04 -0.3534869750E-04
 -0.2986017988E-04 -0.2374098803E-04 -0.2130060114E-04 -0.1814681719E-04
 -0.8019797945E-04 -0.8950598298E-04 -0.9934055268E-04 -0.1096857459E-03 -0.1207564678E-03 -0.1311415361E-03
 -0.1410506550E-03 -0.1501318262E-03 -0.1580273892E-03 -0.1643981127E-03 -0.1689487968E-03 -0.1710369644E-03
 -0.1726184362E-03 -0.1711957565E-03 -0.1677398341E-03 -0.1624627109E-03 -0.1556731238E-03 -0.1477575379E-03
 -0.1391568758E-03 -0.1303418271E-03 -0.1217894427E-03 -0.1139631062E-03 -0.1072970695E-03 -0.1021857341E-03
 -0.9897692867E-04 -0.1003617721E-03 -0.9688426555E-04 -0.9871628493E-04 -0.1039468286E-03 -0.1122671067E-03
 -0.1230377247E-03 -0.1359744945E-03 -0.1511062316E-03 -0.1694678809E-03 -0.1885462929E-03 -0.2092210815E-03
 -0.2303532853E-03 -0.2518034789E-03 -0.2732098719E-03 -0.2943630464E-03 -0.3152808388E-03 -0.3362779877E-03
 -0.3571755110E-03 -0.3809384909E-03 -0.4079081596E-03 -0.4399416730E-03 -0.4792512486E-03 -0.5283635102E-03
 -0.5900768393E-03 -0.6674234160E-03 -0.7630422634E-03 -0.8816440985E-03 -0.1026007197E-02 -0.1199652976E-02
 -0.1405899845E-02 -0.1643911069E-02 -0.1921881178E-02 -0.2236619793E-02 -0.2585177175E-02 -0.2961186524E-02
 -0.3352986313E-02 -0.3744866621E-02 -0.4116594472E-02 -0.4445262987E-02 -0.4707135750E-02 -0.4881579244E-02
 -0.4953597528E-02 -0.4916373573E-02 -0.4772367713E-02 -0.4532837100E-02 -0.4215935348E-02 -0.3843676198E-02
 -0.3439893955E-02 -0.3026081832E-02 -0.2620610859E-02 -0.2237499170E-02 -0.1885958419E-02 -0.1572065888E-02
 -0.1299284211E-02 -0.1063162329E-02 -0.8636466302E-03 -0.6974438729E-03 -0.5607233947E-03 -0.4495023977E-03
 -0.3599075817E-03 -0.2883392924E-03 -0.2315632592E-03 -0.1867510057E-03 -0.1514853282E-03 -0.1237429758E-03
 -0.1017256699E-03 -0.8438342085E-04 -0.7050909937E-04 -0.5928259174E-04 -0.5007934331E-04 -0.4243204955E-04
 -0.3599657116E-04 -0.2859372218E-04 -0.2584627001E-04 -0.2205631170E-04
 -0.1062371904E-03 -0.1193795237E-03 -0.1334101703E-03 -0.1487167862E-03 -0.1638563335E-03 -0.1789207844E-03
 -0.1934275911E-03 -0.2068462062E-03 -0.2189574302E-03 -0.2286638850E-03 -0.2357220358E-03 -0.2407715288E-03
 -0.2415238615E-03 -0.2396099218E-03 -0.2346322971E-03 -0.2268969563E-03 -0.2168567985E-03 -0.2050807849E-03
 -0.1922163729E-03 -0.1789500848E-03 -0.1659707081E-03 -0.1539385571E-03 -0.1434627072E-03 -0.1350864556E-03
 -0.1292797677E-03 -0.1221287094E-03 -0.1213522930E-03 -0.1261517810E-03 -0.1309349428E-03 -0.1404619883E-03
 -0.1532832246E-03 -0.1690494497E-03 -0.1877173400E-03 -0.2105824625E-03 -0.2347757796E-03 -0.2602304721E-03
 -0.2865795145E-03 -0.3131778556E-03 -0.3394675090E-03 -0.3650710156E-03 -0.3898890393E-03 -0.4141901855E-03
 -0.4386805351E-03 -0.4637509650E-03 -0.4928503872E-03 -0.5270311722E-03 -0.5687841493E-03 -0.6208878853E-03
 -0.6863194529E-03 -0.7681739828E-03 -0.8696015544E-03 -0.9931985858E-03 -0.1143332086E-02 -0.1322326456E-02
 -0.1529248796E-02 -0.1773095618E-02 -0.2052179077E-02 -0.2366288975E-02 -0.2713029405E-02 -0.3085904233E-02
 -0.3474772776E-02 -0.3864567596E-02 -0.4235910882E-02 -0.4565883612E-02 -0.4831129899E-02 -0.5010435924E-02
 -0.5088070177E-02 -0.5056365338E-02 -0.4916990169E-02 -0.4680586073E-02 -0.4364909703E-02 -0.3992017190E-02
 -0.3584998212E-02 -0.3166159275E-02 -0.2753820341E-02 -0.2362276885E-02 -0.2001051546E-02 -0.1676712906E-02
 -0.1393556591E-02 -0.1146523531E-02 -0.9365030443E-03 -0.7604928462E-03 -0.6148659997E-03 -0.4957540017E-03
 -0.3993163513E-03 -0.3219195544E-03 -0.2602471200E-03 -0.2113585603E-03 -0.1727115392E-03 -0.1421579649E-03
 -0.1179222026E-03 -0.9844553458E-04 -0.8284558248E-04 -0.7010679014E-04 -0.5955926544E-04 -0.5070447180E-04
 -0.4317796826E-04 -0.3671694449E-04 -0.2940018680E-04 -0.2664918637E-04
 -0.1406810626E-03 -0.1591791666E-03 -0.1791266901E-03 -0.2009307071E-03 -0.2228169257E-03 -0.2447739745E-03
 -0.2660840786E-03 -0.2859465129E-03 -0.3035254810E-03 -0.3180095916E-03 -0.3313843205E-03 -0.3364138055E-03
 -0.3384381474E-03 -0.3357107423E-03 -0.3280918183E-03 -0.3167449474E-03 -0.3019196878E-03 -0.2844574115E-03
 -0.2653119149E-03 -0.2454866282E-03 -0.2259769314E-03 -0.2077231338E-03 -0.1915771120E-03 -0.1782828833E-03
 -0.1684690043E-03 -0.1574772151E-03 -0.1545645281E-03 -0.1559891594E-03 -0.1612073902E-03 -0.1747096396E-03
 -0.1894102667E-03 -0.2083414161E-03 -0.2310893555E-03 -0.2595859278E-03 -0.2891376928E-03 -0.3206584507E-03
 -0.3532486496E-03 -0.3859988442E-03 -0.4180917651E-03 -0.4489233530E-03 -0.4782300107E-03 -0.5062052520E-03
 -0.5335875780E-03 -0.5617036676E-03 -0.5917312653E-03 -0.6277271979E-03 -0.6715280728E-03 -0.7261980832E-03
 -0.7948866352E-03 -0.8806835082E-03 -0.9865044776E-03 -0.1115017530E-02 -0.1268085246E-02 -0.1445210029E-02
 -0.1654123364E-02 -0.1893105435E-02 -0.2162761491E-02 -0.2462538215E-02 -0.2790322253E-02 -0.3140495372E-02
 -0.3504539516E-02 -0.3869491814E-02 -0.4218300230E-02 -0.4530266618E-02 -0.4783770391E-02 -0.4958606323E-02
 -0.5039194520E-02 -0.5017188356E-02 -0.4892898699E-02 -0.4675161877E-02 -0.4379742900E-02 -0.4026768892E-02
 -0.3637667720E-02 -0.3233516804E-02 -0.2831890102E-02 -0.2446840982E-02 -0.2088422316E-02 -0.1762696121E-02
 -0.1473476418E-02 -0.1223407255E-02 -0.1006366229E-02 -0.8228522874E-03 -0.6697711919E-03 -0.5436317546E-03
 -0.4408246099E-03 -0.3578240555E-03 -0.2913272510E-03 -0.2383431418E-03 -0.1962414808E-03 -0.1627706730E-03
 -0.1360519006E-03 -0.1145559940E-03 -0.9696201428E-04 -0.8255222855E-04 -0.7049828841E-04 -0.6027387666E-04
 -0.5149770230E-04 -0.4389766380E-04 -0.3553521523E-04 -0.3000264346E-04
 -0.1861317271E-03 -0.2120723551E-03 -0.2410063635E-03 -0.2712870696E-03 -0.3027934868E-03 -0.3346535463E-03
 -0.3657896279E-03 -0.3950302860E-03 -0.4210944223E-03 -0.4427376184E-03 -0.4598178882E-03 -0.4698503612E-03
 -0.4754897239E-03 -0.4693679870E-03 -0.4587993531E-03 -0.4417487351E-03 -0.4199015429E-03 -0.3940992853E-03
 -0.3657508441E-03 -0.3363253033E-03 -0.3072618734E-03 -0.2798983048E-03 -0.2554223565E-03 -0.2348464342E-03
 -0.2142926915E-03 -0.2028482961E-03 -0.1965055798E-03 -0.1959539236E-03 -0.2013252147E-03 -0.2128787714E-03
 -0.2326340006E-03 -0.2549924926E-03 -0.2841264420E-03 -0.3169701392E-03 -0.3530856820E-03 -0.3917092320E-03
 -0.4316286140E-03 -0.4710443194E-03 -0.5099376989E-03 -0.5468339554E-03 -0.5812483418E-03 -0.6132639866E-03
 -0.6436446383E-03 -0.6738850889E-03 -0.7052902233E-03 -0.7426814094E-03 -0.7880688564E-03 -0.8448607493E-03
 -0.9163954737E-03 -0.1005706295E-02 -0.1115330713E-02 -0.1247188593E-02 -0.1401935217E-02 -0.1577041341E-02
 -0.1779838317E-02 -0.2006353670E-02 -0.2255821552E-02 -0.2527144793E-02 -0.2817609375E-02 -0.3123483071E-02
 -0.3438432473E-02 -0.3753070473E-02 -0.4054178085E-02 -0.4325738581E-02 -0.4549870695E-02 -0.4709144849E-02
 -0.4789239958E-02 -0.4781377413E-02 -0.4683862628E-02 -0.4502322875E-02 -0.4248642006E-02 -0.3938972009E-02
 -0.3591184836E-02 -0.3223601067E-02 -0.2852014122E-02 -0.2489691770E-02 -0.2146763182E-02 -0.1829980173E-02
 -0.1544342824E-02 -0.1294223101E-02 -0.1073670248E-02 -0.8849229313E-03 -0.7257830577E-03 -0.5934207760E-03
 -0.4846669840E-03 -0.3962492351E-03 -0.3249738394E-03 -0.2678581360E-03 -0.2222180200E-03 -0.1857167570E-03
 -0.1563817656E-03 -0.1325963241E-03 -0.1129728480E-03 -0.9672365703E-04 -0.8299015840E-04 -0.7122219536E-04
 -0.6102565858E-04 -0.5212292921E-04 -0.4431935312E-04 -0.3564541692E-04
 -0.2459083899E-03 -0.2827422671E-03 -0.3227273688E-03 -0.3657512611E-03 -0.4108924441E-03 -0.4568982169E-03
 -0.5022125962E-03 -0.5450447869E-03 -0.5834783973E-03 -0.6156144854E-03 -0.6407930719E-03 -0.6559161349E-03
 -0.6608920301E-03 -0.6554478296E-03 -0.6420415284E-03 -0.6154947039E-03 -0.5829969849E-03 -0.5450620928E-03
 -0.5033050375E-03 -0.4599225999E-03 -0.4169957742E-03 -0.3768496553E-03 -0.3403347909E-03 -0.3091950210E-03
 -0.2790068583E-03 -0.2598997738E-03 -0.2482106716E-03 -0.2442384713E-03 -0.2480918835E-03 -0.2599217873E-03
 -0.2794252787E-03 -0.3059771881E-03 -0.3433403021E-03 -0.3823053521E-03 -0.4258931607E-03 -0.4726822634E-03
 -0.5210731039E-03 -0.5694003808E-03 -0.6160937858E-03 -0.6598760125E-03 -0.6999759149E-03 -0.7357122826E-03
 -0.7691438400E-03 -0.8012997291E-03 -0.8347371741E-03 -0.8719253953E-03 -0.9183822840E-03 -0.9768550951E-03
 -0.1050918830E-02 -0.1143528739E-02 -0.1256724801E-02 -0.1391437065E-02 -0.1543109032E-02 -0.1717428636E-02
 -0.1909991279E-02 -0.2117404451E-02 -0.2336839139E-02 -0.2565886914E-02 -0.2801630438E-02 -0.3041758816E-02
 -0.3283101277E-02 -0.3521101378E-02 -0.3748651939E-02 -0.3956329734E-02 -0.4132403329E-02 -0.4264158758E-02
 -0.4339769456E-02 -0.4350325954E-02 -0.4291450297E-02 -0.4164056431E-02 -0.3974119204E-02 -0.3731630600E-02
 -0.3449114849E-02 -0.3139917447E-02 -0.2817636727E-02 -0.2494030093E-02 -0.2179235878E-02 -0.1881284174E-02
 -0.1605797043E-02 -0.1357129036E-02 -0.1139523482E-02 -0.9475006469E-03 -0.7834546853E-03 -0.6454956463E-03
 -0.5310940110E-03 -0.4373645535E-03 -0.3613069149E-03 -0.2999957906E-03 -0.2507191522E-03 -0.2110673829E-03
 -0.1789793303E-03 -0.1527531124E-03 -0.1310302305E-03 -0.1126763777E-03 -0.9708375975E-04 -0.8359105778E-04
 -0.7179589118E-04 -0.6141939566E-04 -0.5226899082E-04 -0.4246302191E-04
 -0.3241199922E-03 -0.3751390256E-03 -0.4311809291E-03 -0.4920208241E-03 -0.5563901190E-03 -0.6225057653E-03
 -0.6881015287E-03 -0.7505237132E-03 -0.8068936400E-03 -0.8543274591E-03 -0.8913667440E-03 -0.9139783658E-03
 -0.9216592867E-03 -0.9139529454E-03 -0.8913609628E-03 -0.8573019635E-03 -0.8080422434E-03 -0.7520218426E-03
 -0.6912502615E-03 -0.6254217308E-03 -0.5623233258E-03 -0.5047279217E-03 -0.4507486931E-03 -0.3994235226E-03
 -0.3579052941E-03 -0.3281248462E-03 -0.3083803577E-03 -0.2989540018E-03 -0.2998810930E-03 -0.3111416977E-03
 -0.3323974546E-03 -0.3677357752E-03 -0.4073696453E-03 -0.4559030788E-03 -0.5077723764E-03 -0.5637166453E-03
 -0.6216668126E-03 -0.6794476960E-03 -0.7349753654E-03 -0.7865057124E-03 -0.8329061622E-03 -0.8739097167E-03
 -0.9103038755E-03 -0.9440094758E-03 -0.9773713175E-03 -0.1015593838E-02 -0.1061598490E-02 -0.1121330453E-02
 -0.1197722940E-02 -0.1293670340E-02 -0.1410636667E-02 -0.1548360848E-02 -0.1699688377E-02 -0.1869061318E-02
 -0.2048748315E-02 -0.2232184321E-02 -0.2413971168E-02 -0.2589112314E-02 -0.2754804486E-02 -0.2910019546E-02
 -0.3055477241E-02 -0.3192462616E-02 -0.3322064299E-02 -0.3443565072E-02 -0.3553634786E-02 -0.3646198165E-02
 -0.3713161486E-02 -0.3745802909E-02 -0.3736413278E-02 -0.3679732734E-02 -0.3573858982E-02 -0.3420515540E-02
 -0.3224754692E-02 -0.2994093682E-02 -0.2738347660E-02 -0.2467543486E-02 -0.2191823466E-02 -0.1920482895E-02
 -0.1661135826E-02 -0.1420495845E-02 -0.1205496294E-02 -0.1011601096E-02 -0.8434069482E-03 -0.7002083971E-03
 -0.5802837716E-03 -0.4812424435E-03 -0.4003400307E-03 -0.3347409633E-03 -0.2817190761E-03 -0.2387957042E-03
 -0.2038208517E-03 -0.1750066304E-03 -0.1509237929E-03 -0.1303957177E-03 -0.1127650585E-03 -0.9736608564E-04
 -0.8379314137E-04 -0.7177080581E-04 -0.6111250415E-04 -0.4964150567E-04
 -0.4264867768E-03 -0.4961612751E-03 -0.5742677274E-03 -0.6598259562E-03 -0.7511166312E-03 -0.8456288723E-03
 -0.9400888324E-03 -0.1030589815E-02 -0.1112831104E-02 -0.1183387203E-02 -0.1236730745E-02 -0.1270299758E-02
 -0.1281979407E-02 -0.1271025356E-02 -0.1239293265E-02 -0.1187275469E-02 -0.1118607373E-02 -0.1036773853E-02
 -0.9458528674E-03 -0.8534474788E-03 -0.7620792017E-03 -0.6755575197E-03 -0.5970255769E-03 -0.5234797426E-03
 -0.4657524707E-03 -0.4208778487E-03 -0.3894414155E-03 -0.3716387785E-03 -0.3673551294E-03 -0.3770207883E-03
 -0.3980993295E-03 -0.4316361060E-03 -0.4768059724E-03 -0.5311982622E-03 -0.5959811284E-03 -0.6638653766E-03
 -0.7323200354E-03 -0.8005277650E-03 -0.8657927852E-03 -0.9258102049E-03 -0.9790071668E-03 -0.1024865954E-02
 -0.1064166971E-02 -0.1099091594E-02 -0.1133140454E-02 -0.1170849396E-02 -0.1216488168E-02 -0.1276380323E-02
 -0.1355017047E-02 -0.1454584315E-02 -0.1575942900E-02 -0.1712872174E-02 -0.1869170328E-02 -0.2034523206E-02
 -0.2199794289E-02 -0.2356688587E-02 -0.2495635111E-02 -0.2609032708E-02 -0.2693184805E-02 -0.2748516757E-02
 -0.2780015455E-02 -0.2796129840E-02 -0.2807424364E-02 -0.2823896545E-02 -0.2852600211E-02 -0.2895803292E-02
 -0.2950248559E-02 -0.3007693127E-02 -0.3056535894E-02 -0.3084071363E-02 -0.3078812951E-02 -0.3032402044E-02
 -0.2940794618E-02 -0.2804447788E-02 -0.2628630903E-02 -0.2421337859E-02 -0.2192773969E-02 -0.1953801260E-02
 -0.1714451680E-02 -0.1484250945E-02 -0.1269681564E-02 -0.1078200452E-02 -0.9061356468E-03 -0.7577457679E-03
 -0.6322358618E-03 -0.5277784670E-03 -0.4419186701E-03 -0.3719220529E-03 -0.3150477069E-03 -0.2687423761E-03
 -0.2307612322E-03 -0.1992263649E-03 -0.1726366409E-03 -0.1497761629E-03 -0.1299388240E-03 -0.1124610871E-03
 -0.9693937624E-04 -0.8310671067E-04 -0.7078665601E-04 -0.5749913982E-04
 -0.5579445055E-03 -0.6535095565E-03 -0.7616717946E-03 -0.8812424256E-03 -0.1009935428E-02 -0.1144258670E-02
 -0.1279525734E-02 -0.1410026105E-02 -0.1529371226E-02 -0.1632018199E-02 -0.1710221685E-02 -0.1760281248E-02
 -0.1778150413E-02 -0.1763225516E-02 -0.1714769511E-02 -0.1638311084E-02 -0.1537877954E-02 -0.1421247491E-02
 -0.1291324146E-02 -0.1156617337E-02 -0.1025043224E-02 -0.9006481673E-03 -0.7877241975E-03 -0.6833022095E-03
 -0.5998243876E-03 -0.5339294000E-03 -0.4860452028E-03 -0.4561964281E-03 -0.4442053371E-03 -0.4494665670E-03
 -0.4697964575E-03 -0.5082486985E-03 -0.5583607375E-03 -0.6200134233E-03 -0.6887778924E-03 -0.7662441145E-03
 -0.8510349073E-03 -0.9304038526E-03 -0.1006098255E-02 -0.1075160421E-02 -0.1135499140E-02 -0.1186293636E-02
 -0.1228301726E-02 -0.1263994307E-02 -0.1297457224E-02 -0.1334454919E-02 -0.1377928413E-02 -0.1437790570E-02
 -0.1518450876E-02 -0.1621286871E-02 -0.1747938238E-02 -0.1889399672E-02 -0.2048273994E-02 -0.2210550372E-02
 -0.2365614333E-02 -0.2496078356E-02 -0.2590245877E-02 -0.2637522788E-02 -0.2633535591E-02 -0.2579607890E-02
 -0.2485255913E-02 -0.2366816366E-02 -0.2245480263E-02 -0.2143407923E-02 -0.2079553363E-02 -0.2065835959E-02
 -0.2104680345E-02 -0.2188542070E-02 -0.2301496746E-02 -0.2422428168E-02 -0.2528986523E-02 -0.2601394707E-02
 -0.2625344009E-02 -0.2593380028E-02 -0.2505738780E-02 -0.2368240683E-02 -0.2191273528E-02 -0.1987548375E-02
 -0.1769868287E-02 -0.1550920467E-02 -0.1340138823E-02 -0.1147942197E-02 -0.9718037679E-03 -0.8179824833E-03
 -0.6866670922E-03 -0.5766157472E-03 -0.4856636900E-03 -0.4111668166E-03 -0.3503545353E-03 -0.3005847812E-03
 -0.2595070705E-03 -0.2251470820E-03 -0.1959297504E-03 -0.1706025302E-03 -0.1484121907E-03 -0.1287039356E-03
 -0.1110818759E-03 -0.9529261010E-04 -0.8117402320E-04 -0.6861537438E-04
 -0.7261774663E-03 -0.8562735339E-03 -0.1004964822E-02 -0.1170892593E-02 -0.1351089603E-02 -0.1540769762E-02
 -0.1733294296E-02 -0.1920381992E-02 -0.2092424492E-02 -0.2241285958E-02 -0.2355620082E-02 -0.2428613842E-02
 -0.2454906165E-02 -0.2432976322E-02 -0.2364251825E-02 -0.2253522431E-02 -0.2108228727E-02 -0.1937587190E-02
 -0.1752955879E-02 -0.1560902265E-02 -0.1371959251E-02 -0.1194863305E-02 -0.1029277402E-02 -0.8877326883E-03
 -0.7689553941E-03 -0.6741583231E-03 -0.6035890612E-03 -0.5568348269E-03 -0.5331553917E-03 -0.5314474609E-03
 -0.5494400654E-03 -0.5888014204E-03 -0.6432602694E-03 -0.7119881552E-03 -0.7920345291E-03 -0.8799145167E-03
 -0.9716782705E-03 -0.1062846862E-02 -0.1152212215E-02 -0.1230596267E-02 -0.1298200362E-02 -0.1354279315E-02
 -0.1397031969E-02 -0.1432793111E-02 -0.1464835238E-02 -0.1499420019E-02 -0.1543596245E-02 -0.1603406029E-02
 -0.1686310659E-02 -0.1794352432E-02 -0.1921966275E-02 -0.2074258054E-02 -0.2237865943E-02 -0.2399524558E-02
 -0.2542532088E-02 -0.2648119593E-02 -0.2699380072E-02 -0.2681859222E-02 -0.2590865753E-02 -0.2424589503E-02
 -0.2199553002E-02 -0.1939935472E-02 -0.1679017003E-02 -0.1451536949E-02 -0.1289253301E-02 -0.1214516815E-02
 -0.1235927642E-02 -0.1346750047E-02 -0.1526458675E-02 -0.1744946429E-02 -0.1968263008E-02 -0.2164478890E-02
 -0.2308422454E-02 -0.2384343819E-02 -0.2387285585E-02 -0.2320934331E-02 -0.2196031335E-02 -0.2027373146E-02
 -0.1831107465E-02 -0.1622309320E-02 -0.1414510856E-02 -0.1220879593E-02 -0.1040067586E-02 -0.8803645029E-03
 -0.7429325950E-03 -0.6270903538E-03 -0.5309317791E-03 -0.4518719335E-03 -0.3870836409E-03 -0.3338154155E-03
 -0.2895973642E-03 -0.2523514019E-03 -0.2204264913E-03 -0.1925803664E-03 -0.1678825866E-03 -0.1458263083E-03
 -0.1259847208E-03 -0.1081230649E-03 -0.9209756361E-04 -0.7781170916E-04
 -0.9392339693E-03 -0.1114820884E-02 -0.1317526087E-02 -0.1545941545E-02 -0.1796334161E-02 -0.2062259260E-02
 -0.2333748546E-02 -0.2600407145E-02 -0.2847659206E-02 -0.3062067665E-02 -0.3228139669E-02 -0.3334305737E-02
 -0.3373362561E-02 -0.3342258375E-02 -0.3243283742E-02 -0.3083660584E-02 -0.2874582038E-02 -0.2629810872E-02
 -0.2364112480E-02 -0.2092879876E-02 -0.1826171213E-02 -0.1575846868E-02 -0.1344815011E-02 -0.1146746104E-02
 -0.9803761862E-03 -0.8467385770E-03 -0.7455478743E-03 -0.6756389826E-03 -0.6355189776E-03 -0.6232473853E-03
 -0.6376188149E-03 -0.6744658748E-03 -0.7318253506E-03 -0.8066107380E-03 -0.8952019327E-03 -0.9933925287E-03
 -0.1096447064E-02 -0.1199306089E-02 -0.1298139349E-02 -0.1384976430E-02 -0.1460700943E-02 -0.1520726440E-02
 -0.1566935090E-02 -0.1602437301E-02 -0.1632663727E-02 -0.1664856963E-02 -0.1707196970E-02 -0.1767638268E-02
 -0.1851902270E-02 -0.1965034321E-02 -0.2100337909E-02 -0.2260885044E-02 -0.2430770055E-02 -0.2594849279E-02
 -0.2731333250E-02 -0.2816620545E-02 -0.2829159344E-02 -0.2750585366E-02 -0.2572006984E-02 -0.2297120996E-02
 -0.1946426982E-02 -0.1548337594E-02 -0.1148938889E-02 -0.7961430797E-03 -0.5355995964E-03 -0.3997821598E-03
 -0.4035468150E-03 -0.5409426069E-03 -0.7867328997E-03 -0.1101670987E-02 -0.1440078020E-02 -0.1757814091E-02
 -0.2018882007E-02 -0.2199366838E-02 -0.2289309296E-02 -0.2290483986E-02 -0.2214193542E-02 -0.2077486070E-02
 -0.1899654336E-02 -0.1699136447E-02 -0.1492632525E-02 -0.1292346359E-02 -0.1109985634E-02 -0.9438554693E-03
 -0.7999949849E-03 -0.6782133384E-03 -0.5768041525E-03 -0.4931947004E-03 -0.4244664509E-03 -0.3677348678E-03
 -0.3203965095E-03 -0.2802629477E-03 -0.2456061742E-03 -0.2151409792E-03 -0.1879327689E-03 -0.1634596385E-03
 -0.1413256647E-03 -0.1213194286E-03 -0.1033190964E-03 -0.8724482586E-04
 -0.1205794066E-02 -0.1440456955E-02 -0.1714168738E-02 -0.2025734258E-02 -0.2370651704E-02 -0.2739325911E-02
 -0.3121250805E-02 -0.3498385463E-02 -0.3850642846E-02 -0.4158194998E-02 -0.4397031766E-02 -0.4551063888E-02
 -0.4608382610E-02 -0.4564408437E-02 -0.4422549924E-02 -0.4193692748E-02 -0.3894647930E-02 -0.3545911964E-02
 -0.3169203943E-02 -0.2785225186E-02 -0.2412776610E-02 -0.2064108979E-02 -0.1744787532E-02 -0.1471287907E-02
 -0.1241838283E-02 -0.1056947135E-02 -0.9153597803E-03 -0.8147246724E-03 -0.7523014307E-03 -0.7253410992E-03
 -0.7306328995E-03 -0.7639116678E-03 -0.8220712086E-03 -0.9012412507E-03 -0.9970223533E-03 -0.1104408093E-02
 -0.1218251582E-02 -0.1331812723E-02 -0.1438638400E-02 -0.1536112652E-02 -0.1615910025E-02 -0.1682146389E-02
 -0.1729875483E-02 -0.1764668174E-02 -0.1792654396E-02 -0.1822080996E-02 -0.1862298159E-02 -0.1922405772E-02
 -0.2008923019E-02 -0.2127543803E-02 -0.2270663832E-02 -0.2441007875E-02 -0.2620819173E-02 -0.2789501756E-02
 -0.2923653317E-02 -0.2994043528E-02 -0.2974539991E-02 -0.2842840899E-02 -0.2587926695E-02 -0.2214079296E-02
 -0.1743772082E-02 -0.1217423583E-02 -0.6912707695E-03 -0.2225138927E-03  0.1296856107E-03  0.3227402194E-03
  0.3349861507E-03  0.1722529853E-03 -0.1355882496E-03 -0.5404766453E-03 -0.9855398431E-03 -0.1415098242E-02
 -0.1783043058E-02 -0.2057962343E-02 -0.2225442162E-02 -0.2285737085E-02 -0.2250933193E-02 -0.2140399068E-02
 -0.1976520193E-02 -0.1780964225E-02 -0.1573415295E-02 -0.1368500063E-02 -0.1180045508E-02 -0.1006969371E-02
 -0.8564569373E-03 -0.7287000287E-03 -0.6221112217E-03 -0.5340729009E-03 -0.4615372864E-03 -0.4014638179E-03
 -0.3511035932E-03 -0.3081537016E-03 -0.2708101003E-03 -0.2377485218E-03 -0.2080355262E-03 -0.1811394709E-03
 -0.1567002312E-03 -0.1345337035E-03 -0.1145429023E-03 -0.9666652452E-04
 -0.1534657276E-02 -0.1844763384E-02 -0.2210332557E-02 -0.2629302456E-02 -0.3099659026E-02 -0.3609065497E-02
 -0.4140167486E-02 -0.4669475398E-02 -0.5169092168E-02 -0.5604808817E-02 -0.5946805084E-02 -0.6168614616E-02
 -0.6252119861E-02 -0.6190270357E-02 -0.5988146411E-02 -0.5662127126E-02 -0.5237387140E-02 -0.4744328036E-02
 -0.4214727461E-02 -0.3678331319E-02 -0.3161143879E-02 -0.2680618867E-02 -0.2245071084E-02 -0.1872596989E-02
 -0.1561064979E-02 -0.1309900536E-02 -0.1116228446E-02 -0.9758608767E-03 -0.8842149839E-03 -0.8368916578E-03
 -0.8298740797E-03 -0.8555946889E-03 -0.9117910766E-03 -0.9929815060E-03 -0.1093877182E-02 -0.1209088436E-02
 -0.1331254750E-02 -0.1453297429E-02 -0.1569555792E-02 -0.1674699472E-02 -0.1761330417E-02 -0.1828761084E-02
 -0.1878154479E-02 -0.1911890237E-02 -0.1937432256E-02 -0.1963996245E-02 -0.2002070259E-02 -0.2061882517E-02
 -0.2151641266E-02 -0.2270473170E-02 -0.2426587830E-02 -0.2607704210E-02 -0.2798481068E-02 -0.2976246869E-02
 -0.3112443141E-02 -0.3173971440E-02 -0.3130480312E-02 -0.2957002215E-02 -0.2639771762E-02 -0.2183412422E-02
 -0.1613808102E-02 -0.9781012091E-03 -0.3403072492E-03  0.2275929936E-03  0.6562138186E-03  0.8965915708E-03
  0.9213920861E-03  0.7360701673E-03  0.3739046093E-03 -0.1090518695E-03 -0.6451515145E-03 -0.1169064102E-02
 -0.1626010074E-02 -0.1978308100E-02 -0.2207988449E-02 -0.2314324387E-02 -0.2310388498E-02 -0.2217806764E-02
 -0.2061813605E-02 -0.1866966157E-02 -0.1655556079E-02 -0.1444280330E-02 -0.1248755151E-02 -0.1067893903E-02
 -0.9106598923E-03 -0.7770485646E-03 -0.6654950873E-03 -0.5732748413E-03 -0.4971739123E-03 -0.4339764544E-03
 -0.3807804661E-03 -0.3351680343E-03 -0.2952624576E-03 -0.2597054797E-03 -0.2275699332E-03 -0.1983198306E-03
 -0.1716343593E-03 -0.1473595862E-03 -0.1254252740E-03 -0.1057897814E-03
 -0.1933956209E-02 -0.2338527831E-02 -0.2818642500E-02 -0.3379285855E-02 -0.4013388268E-02 -0.4707504904E-02
 -0.5438848458E-02 -0.6174988333E-02 -0.6874128402E-02 -0.7489356989E-02 -0.7975351398E-02 -0.8292431547E-02
 -0.8413180927E-02 -0.8326814753E-02 -0.8040896897E-02 -0.7579989085E-02 -0.6981623606E-02 -0.6290641041E-02
 -0.5553208442E-02 -0.4811690328E-02 -0.4101112602E-02 -0.3442943903E-02 -0.2860835503E-02 -0.2360749587E-02
 -0.1944921600E-02 -0.1609916375E-02 -0.1350683005E-02 -0.1160312419E-02 -0.1031420042E-02 -0.9574844221E-03
 -0.9330690767E-03 -0.9478971941E-03 -0.9987343572E-03 -0.1079388670E-02 -0.1182693482E-02 -0.1302032404E-02
 -0.1430305119E-02 -0.1559728709E-02 -0.1682702765E-02 -0.1792406331E-02 -0.1884658725E-02 -0.1954417335E-02
 -0.2003536894E-02 -0.2036521163E-02 -0.2059699341E-02 -0.2083657488E-02 -0.2119909906E-02 -0.2179713937E-02
 -0.2272132117E-02 -0.2396413139E-02 -0.2561409598E-02 -0.2753805214E-02 -0.2956789290E-02 -0.3145429294E-02
 -0.3288202514E-02 -0.3349208463E-02 -0.3292389058E-02 -0.3092183244E-02 -0.2732110718E-02 -0.2216931979E-02
 -0.1575124802E-02 -0.8590746065E-03 -0.1402135502E-03  0.5008351155E-03  0.9875663440E-03  0.1260383679E-02
  0.1291963438E-02  0.1086953766E-02  0.6828146999E-03  0.1423354287E-03 -0.4608250520E-03 -0.1052781912E-02
 -0.1572340842E-02 -0.1977379264E-02 -0.2247620915E-02 -0.2382012848E-02 -0.2394753154E-02 -0.2309482939E-02
 -0.2153809078E-02 -0.1954599983E-02 -0.1736164648E-02 -0.1516745419E-02 -0.1313279842E-02 -0.1125227153E-02
 -0.9613380858E-03 -0.8221207530E-03 -0.7055045135E-03 -0.6094764567E-03 -0.5301615684E-03 -0.4641548474E-03
 -0.4083987961E-03 -0.3603639809E-03 -0.3181067945E-03 -0.2802408959E-03 -0.2458498413E-03 -0.2143981736E-03
 -0.1856060441E-03 -0.1593510231E-03 -0.1355902300E-03 -0.1143018852E-03
 -0.2407559290E-02 -0.2927663554E-02 -0.3554206627E-02 -0.4291419557E-02 -0.5134904698E-02 -0.6069051259E-02
 -0.7064754356E-02 -0.8075394974E-02 -0.9045024857E-02 -0.9905516029E-02 -0.1059003401E-01 -0.1103950989E-01
 -0.1121271476E-01 -0.1109325896E-01 -0.1069235968E-01 -0.1004665681E-01 -0.9211759227E-02 -0.8253310284E-02
 -0.7237773444E-02 -0.6224813676E-02 -0.5262355750E-02 -0.4379338723E-02 -0.3604932514E-02 -0.2944234546E-02
 -0.2397528247E-02 -0.1959685805E-02 -0.1620027887E-02 -0.1368478572E-02 -0.1194064509E-02 -0.1087178443E-02
 -0.1039698952E-02 -0.1039236689E-02 -0.1081335940E-02 -0.1157038540E-02 -0.1259380506E-02 -0.1380294532E-02
 -0.1511707360E-02 -0.1645117469E-02 -0.1772191653E-02 -0.1885470588E-02 -0.1979255539E-02 -0.2051347715E-02
 -0.2100280493E-02 -0.2131396796E-02 -0.2152996196E-02 -0.2174994460E-02 -0.2210132711E-02 -0.2270520147E-02
 -0.2365951238E-02 -0.2495826700E-02 -0.2669697209E-02 -0.2873576868E-02 -0.3089744716E-02 -0.3291803724E-02
 -0.3446275114E-02 -0.3514946681E-02 -0.3460056622E-02 -0.3251810364E-02 -0.2874874586E-02 -0.2333075405E-02
 -0.1656408130E-02 -0.9004081895E-03 -0.1409108319E-03  0.5359869378E-03  0.1049920847E-02  0.1338539352E-02
  0.1370037530E-02  0.1152238729E-02  0.7244726832E-03  0.1530779882E-03 -0.4803202996E-03 -0.1103337521E-02
 -0.1649040060E-02 -0.2073354540E-02 -0.2355300508E-02 -0.2494233244E-02 -0.2505495169E-02 -0.2414261972E-02
 -0.2249751636E-02 -0.2040286271E-02 -0.1813753025E-02 -0.1584258719E-02 -0.1371993959E-02 -0.1176210779E-02
 -0.1005944697E-02 -0.8615792059E-03 -0.7412587020E-03 -0.6418521695E-03 -0.5592749541E-03 -0.4908605240E-03
 -0.4329035030E-03 -0.3827698913E-03 -0.3384566588E-03 -0.2985678515E-03 -0.2621636493E-03 -0.2287500858E-03
 -0.1980752249E-03 -0.1700476052E-03 -0.1446507921E-03 -0.1218820181E-03
 -0.2962966592E-02 -0.3620110399E-02 -0.4421204729E-02 -0.5375022552E-02 -0.6479895989E-02 -0.7718235432E-02
 -0.9053832701E-02 -0.1042483824E-01 -0.1175346345E-01 -0.1294348248E-01 -0.1389751312E-01 -0.1452839685E-01
 -0.1477460743E-01 -0.1461141477E-01 -0.1405533430E-01 -0.1316061607E-01 -0.1200896219E-01 -0.1069553536E-01
 -0.9314917522E-02 -0.7949978074E-02 -0.6665170712E-02 -0.5498984866E-02 -0.4484694415E-02 -0.3626328864E-02
 -0.2921184851E-02 -0.2358270338E-02 -0.1923689097E-02 -0.1599507481E-02 -0.1371438505E-02 -0.1224509673E-02
 -0.1149021365E-02 -0.1128767147E-02 -0.1157053681E-02 -0.1224629991E-02 -0.1321949893E-02 -0.1440568329E-02
 -0.1571460731E-02 -0.1705404926E-02 -0.1833469641E-02 -0.1947705416E-02 -0.2042048982E-02 -0.2113267593E-02
 -0.2162379223E-02 -0.2192297086E-02 -0.2212122788E-02 -0.2233708009E-02 -0.2268625913E-02 -0.2330512603E-02
 -0.2429534682E-02 -0.2566128298E-02 -0.2748023691E-02 -0.2963603384E-02 -0.3194090473E-02 -0.3412654601E-02
 -0.3585184204E-02 -0.3672688912E-02 -0.3636582378E-02 -0.3447145193E-02 -0.3086227562E-02 -0.2560009526E-02
 -0.1897700730E-02 -0.1155651798E-02 -0.4091459430E-03  0.2557380496E-03  0.7581937180E-03  0.1037151423E-02
  0.1062900662E-02  0.8435248759E-03  0.4186506586E-03 -0.1443645101E-03 -0.7667259581E-03 -0.1371113509E-02
 -0.1895152944E-02 -0.2295454769E-02 -0.2552259372E-02 -0.2666081017E-02 -0.2653234558E-02 -0.2539650665E-02
 -0.2355069421E-02 -0.2128106065E-02 -0.1884351861E-02 -0.1642796894E-02 -0.1421024886E-02 -0.1219731685E-02
 -0.1043413554E-02 -0.8944128820E-03 -0.7705349316E-03 -0.6683440441E-03 -0.5839414621E-03 -0.5135229751E-03
 -0.4532870990E-03 -0.4014519555E-03 -0.3554566009E-03 -0.3138970168E-03 -0.2758225356E-03 -0.2407712932E-03
 -0.2085198296E-03 -0.1790050251E-03 -0.1522343343E-03 -0.1282220456E-03
 -0.3597205730E-02 -0.4412193480E-02 -0.5416996530E-02 -0.6628163928E-02 -0.8048558752E-02 -0.9662792830E-02
 -0.1142312302E-01 -0.1325444764E-01 -0.1504870885E-01 -0.1667222799E-01 -0.1798511818E-01 -0.1886019940E-01
 -0.1920653716E-01 -0.1898712696E-01 -0.1822601442E-01 -0.1700270127E-01 -0.1543589770E-01 -0.1366183585E-01
 -0.1181316921E-01 -0.1000304031E-01 -0.8316334340E-02 -0.6802340874E-02 -0.5497374442E-02 -0.4403243549E-02
 -0.3511361723E-02 -0.2803473501E-02 -0.2258528752E-02 -0.1850913570E-02 -0.1560761566E-02 -0.1368474639E-02
 -0.1259069836E-02 -0.1214499429E-02 -0.1225883385E-02 -0.1280524380E-02 -0.1368922050E-02 -0.1481236999E-02
 -0.1607605050E-02 -0.1738303969E-02 -0.1863945153E-02 -0.1976269008E-02 -0.2069009754E-02 -0.2138834038E-02
 -0.2186794115E-02 -0.2215811713E-02 -0.2235215667E-02 -0.2256984590E-02 -0.2293244395E-02 -0.2357931077E-02
 -0.2461376909E-02 -0.2604413032E-02 -0.2795378408E-02 -0.3023247395E-02 -0.3269838196E-02 -0.3509145012E-02
 -0.3708044933E-02 -0.3828662379E-02 -0.3834171869E-02 -0.3694055809E-02 -0.3393297707E-02 -0.2934869094E-02
 -0.2349463407E-02 -0.1687927557E-02 -0.1021876622E-02 -0.4305630574E-03  0.1229979796E-04  0.2535915724E-03
  0.2657138123E-03  0.5853592217E-04 -0.3285687713E-03 -0.8323505377E-03 -0.1381014153E-02 -0.1904679581E-02
 -0.2345833849E-02 -0.2668094570E-02 -0.2854231151E-02 -0.2906727752E-02 -0.2842448604E-02 -0.2686953325E-02
 -0.2469054465E-02 -0.2216174683E-02 -0.1952652668E-02 -0.1696289171E-02 -0.1463702917E-02 -0.1252387300E-02
 -0.1070605611E-02 -0.9195588909E-03 -0.7927173136E-03 -0.6883271603E-03 -0.6022046302E-03 -0.5303398417E-03
 -0.4692366756E-03 -0.4160806600E-03 -0.3683475619E-03 -0.3255426175E-03 -0.2862125852E-03 -0.2499230510E-03
 -0.2164746321E-03 -0.1858277937E-03 -0.1580096907E-03 -0.1330486339E-03
 -0.4303595515E-02 -0.5292513288E-02 -0.6525428350E-02 -0.8029338173E-02 -0.9818318771E-02 -0.1187559615E-01
 -0.1415209824E-01 -0.1655184069E-01 -0.1893258471E-01 -0.2111148503E-01 -0.2289048257E-01 -0.2408694155E-01
 -0.2456811361E-01 -0.2427919001E-01 -0.2325461503E-01 -0.2160928680E-01 -0.1951318602E-01 -0.1715822708E-01
 -0.1472711384E-01 -0.1237112005E-01 -0.1019925076E-01 -0.8272051106E-02 -0.6627193048E-02 -0.5261296003E-02
 -0.4156857296E-02 -0.3286025866E-02 -0.2616653901E-02 -0.2118282633E-02 -0.1759966797E-02 -0.1516241950E-02
 -0.1368218850E-02 -0.1297145079E-02 -0.1286583253E-02 -0.1324809914E-02 -0.1400309772E-02 -0.1502250418E-02
 -0.1620127807E-02 -0.1743691136E-02 -0.1863418520E-02 -0.1970898644E-02 -0.2059838901E-02 -0.2126925963E-02
 -0.2172567397E-02 -0.2201754584E-02 -0.2221769927E-02 -0.2244804430E-02 -0.2284257468E-02 -0.2352819696E-02
 -0.2462133958E-02 -0.2612413021E-02 -0.2813140546E-02 -0.3054538442E-02 -0.3320029006E-02 -0.3585872501E-02
 -0.3821791015E-02 -0.3993197988E-02 -0.4066697557E-02 -0.4014784385E-02 -0.3824781267E-02 -0.3499150116E-02
 -0.3062725658E-02 -0.2562304199E-02 -0.2056980359E-02 -0.1611674367E-02 -0.1283597045E-02 -0.1115958484E-02
 -0.1124013647E-02 -0.1296871568E-02 -0.1599640806E-02 -0.1981076789E-02 -0.2382395718E-02 -0.2748750136E-02
 -0.3035938546E-02 -0.3216048432E-02 -0.3277838073E-02 -0.3227059590E-02 -0.3079927580E-02 -0.2860156166E-02
 -0.2593847218E-02 -0.2305461738E-02 -0.2016512916E-02 -0.1742340164E-02 -0.1493290678E-02 -0.1278016214E-02
 -0.1090772042E-02 -0.9343473037E-03 -0.8070872053E-03 -0.7010740342E-03 -0.6137835420E-03 -0.5409960309E-03
 -0.4790828405E-03 -0.4251526106E-03 -0.3770699026E-03 -0.3329580030E-03 -0.2928449956E-03 -0.2557759003E-03
 -0.2215686819E-03 -0.1902006907E-03 -0.1617131374E-03 -0.1361443754E-03
 -0.5069448942E-02 -0.6239930140E-02 -0.7714212810E-02 -0.9534193809E-02 -0.1172821861E-01 -0.1428768395E-01
 -0.1716175850E-01 -0.2023562075E-01 -0.2332698224E-01 -0.2619161313E-01 -0.2855675252E-01 -0.3016424931E-01
 -0.3082284710E-01 -0.3045270320E-01 -0.2910203028E-01 -0.2693381320E-01 -0.2418684638E-01 -0.2112600421E-01
 -0.1799731990E-01 -0.1499798264E-01 -0.1226382408E-01 -0.9865786288E-02 -0.7839845512E-02 -0.6173705642E-02
 -0.4837979571E-02 -0.3791783344E-02 -0.2990975802E-02 -0.2395652981E-02 -0.1964240143E-02 -0.1666296410E-02
 -0.1477392082E-02 -0.1375285274E-02 -0.1340205444E-02 -0.1358621533E-02 -0.1417608819E-02 -0.1505408442E-02
 -0.1610966268E-02 -0.1723810909E-02 -0.1834237713E-02 -0.1934064371E-02 -0.2017093663E-02 -0.2080150314E-02
 -0.2123711721E-02 -0.2152713985E-02 -0.2174329324E-02 -0.2200481806E-02 -0.2244144921E-02 -0.2318192745E-02
 -0.2434406578E-02 -0.2592977214E-02 -0.2805362727E-02 -0.3061485430E-02 -0.3349727538E-02 -0.3649392560E-02
 -0.3935013081E-02 -0.4177594713E-02 -0.4349585135E-02 -0.4429165165E-02 -0.4405480425E-02 -0.4281920231E-02
 -0.4078038795E-02 -0.3826479889E-02 -0.3570417880E-02 -0.3349764959E-02 -0.3200077439E-02 -0.3140279765E-02
 -0.3173096176E-02 -0.3285165341E-02 -0.3450649518E-02 -0.3636326418E-02 -0.3807113929E-02 -0.3931117383E-02
 -0.3984085207E-02 -0.3952259726E-02 -0.3832397712E-02 -0.3633204635E-02 -0.3369609064E-02 -0.3061733607E-02
 -0.2730961592E-02 -0.2396854044E-02 -0.2076407003E-02 -0.1781147322E-02 -0.1518374436E-02 -0.1294407018E-02
 -0.1101837422E-02 -0.9422381543E-03 -0.8114510763E-03 -0.7046546743E-03 -0.6182523991E-03 -0.5450586743E-03
 -0.4828430561E-03 -0.4286442137E-03 -0.3803462505E-03 -0.3363652016E-03 -0.2953981481E-03 -0.2580464370E-03
 -0.2235567796E-03 -0.1919151974E-03 -0.1631701990E-03 -0.1373654825E-03
 -0.5876864330E-02 -0.7223814419E-02 -0.8934865450E-02 -0.1107326893E-01 -0.1368113460E-01 -0.1677100083E-01
 -0.2029506002E-01 -0.2412358127E-01 -0.2803216236E-01 -0.3170509517E-01 -0.3477586174E-01 -0.3688806865E-01
 -0.3777339787E-01 -0.3731678617E-01 -0.3558306708E-01 -0.3279799946E-01 -0.2928880196E-01 -0.2541165951E-01
 -0.2148880136E-01 -0.1776944805E-01 -0.1441724451E-01 -0.1151082498E-01 -0.9080397293E-02 -0.7100376467E-02
 -0.5526119988E-02 -0.4301063368E-02 -0.3367267957E-02 -0.2671761971E-02 -0.2169188485E-02 -0.1816147152E-02
 -0.1586379262E-02 -0.1450199134E-02 -0.1388376155E-02 -0.1384330619E-02 -0.1423806731E-02 -0.1494230579E-02
 -0.1584141300E-02 -0.1682976760E-02 -0.1781217852E-02 -0.1870790205E-02 -0.1945975694E-02 -0.2003778803E-02
 -0.2044777695E-02 -0.2073339214E-02 -0.2097744213E-02 -0.2128128349E-02 -0.2177418245E-02 -0.2257951377E-02
 -0.2381247720E-02 -0.2550237739E-02 -0.2774982874E-02 -0.3048969643E-02 -0.3364475725E-02 -0.3706038564E-02
 -0.4054883226E-02 -0.4389806505E-02 -0.4691940898E-02 -0.4945249441E-02 -0.5144816987E-02 -0.5293226875E-02
 -0.5402461271E-02 -0.5488156480E-02 -0.5569106927E-02 -0.5653759084E-02 -0.5741815231E-02 -0.5823474517E-02
 -0.5883247738E-02 -0.5905235918E-02 -0.5877235874E-02 -0.5792237479E-02 -0.5647574617E-02 -0.5443736622E-02
 -0.5183308205E-02 -0.4870805681E-02 -0.4513593819E-02 -0.4121667104E-02 -0.3709224784E-02 -0.3290377622E-02
 -0.2879770564E-02 -0.2490159652E-02 -0.2132385954E-02 -0.1812868412E-02 -0.1539071450E-02 -0.1301706958E-02
 -0.1103895353E-02 -0.9414729690E-03 -0.8093060662E-03 -0.7019526971E-03 -0.6141822808E-03 -0.5424002999E-03
 -0.4803771583E-03 -0.4264111893E-03 -0.3783570046E-03 -0.3346112211E-03 -0.2943565030E-03 -0.2571326945E-03
 -0.2223409295E-03 -0.1908875445E-03 -0.1623105454E-03 -0.1366538710E-03
 -0.6705451567E-02 -0.8206109434E-02 -0.1012475155E-01 -0.1254603914E-01 -0.1553656446E-01 -0.1913303329E-01
 -0.2330231218E-01 -0.2790872477E-01 -0.3268974054E-01 -0.3725327740E-01 -0.4112383390E-01 -0.4382480397E-01
 -0.4498884982E-01 -0.4445350978E-01 -0.4230359954E-01 -0.3884023285E-01 -0.3449775111E-01 -0.2973960842E-01
 -0.2497369153E-01 -0.2050415899E-01 -0.1651986740E-01 -0.1310305703E-01 -0.1027315881E-01 -0.7988618840E-02
 -0.6184904617E-02 -0.4789570539E-02 -0.3730511894E-02 -0.2941338123E-02 -0.2369593537E-02 -0.1963649311E-02
 -0.1692685340E-02 -0.1523057020E-02 -0.1433705756E-02 -0.1405486393E-02 -0.1423255555E-02 -0.1473782203E-02
 -0.1545360313E-02 -0.1627504725E-02 -0.1711001183E-02 -0.1788260243E-02 -0.1853811972E-02 -0.1905190961E-02
 -0.1943026915E-02 -0.1971551872E-02 -0.1998590514E-02 -0.2033843951E-02 -0.2089519232E-02 -0.2177762302E-02
 -0.2309076359E-02 -0.2487561972E-02 -0.2727272923E-02 -0.3021501458E-02 -0.3368613826E-02 -0.3759627694E-02
 -0.4184015458E-02 -0.4630711145E-02 -0.5089354526E-02 -0.5554262803E-02 -0.6025710359E-02 -0.6505878057E-02
 -0.6997485251E-02 -0.7496862145E-02 -0.7988688169E-02 -0.8444447631E-02 -0.8820455298E-02 -0.9070389355E-02
 -0.9156550159E-02 -0.9060704669E-02 -0.8788640532E-02 -0.8366831880E-02 -0.7833570936E-02 -0.7228700799E-02
 -0.6587787442E-02 -0.5937089449E-02 -0.5295376655E-02 -0.4675747565E-02 -0.4087401415E-02 -0.3538989303E-02
 -0.3036123709E-02 -0.2583161833E-02 -0.2183434283E-02 -0.1837187969E-02 -0.1546943177E-02 -0.1300154474E-02
 -0.1097246378E-02 -0.9323551107E-03 -0.7992461506E-03 -0.6917969973E-03 -0.6043768237E-03 -0.5321040896E-03
 -0.4718394616E-03 -0.4186603505E-03 -0.3712655260E-03 -0.3282553790E-03 -0.2887250543E-03 -0.2522023556E-03
 -0.2185008322E-03 -0.1871659860E-03 -0.1591740399E-03 -0.1340420897E-03
 -0.7536033531E-02 -0.9148702163E-02 -0.1121720324E-01 -0.1384126872E-01 -0.1712143664E-01 -0.2112428527E-01
 -0.2584360851E-01 -0.3115254960E-01 -0.3676262918E-01 -0.4221396785E-01 -0.4691409628E-01 -0.5025174078E-01
 -0.5174154179E-01 -0.5116094322E-01 -0.4861167247E-01 -0.4447977239E-01 -0.3931669142E-01 -0.3370119112E-01
 -0.2812866457E-01 -0.2295502270E-01 -0.1838920797E-01 -0.1451171954E-01 -0.1132737649E-01 -0.8775854200E-02
 -0.6773503206E-02 -0.5231953219E-02 -0.4063846832E-02 -0.3194122514E-02 -0.2558331363E-02 -0.2108829328E-02
 -0.1798142369E-02 -0.1596658499E-02 -0.1479769375E-02 -0.1426696731E-02 -0.1421459839E-02 -0.1450370633E-02
 -0.1501651696E-02 -0.1565053337E-02 -0.1631811480E-02 -0.1694891184E-02 -0.1749421304E-02 -0.1793120208E-02
 -0.1826984313E-02 -0.1855001404E-02 -0.1884282119E-02 -0.1924551581E-02 -0.1986690289E-02 -0.2082484931E-02
 -0.2222216389E-02 -0.2411494054E-02 -0.2664610619E-02 -0.2982171289E-02 -0.3363942161E-02 -0.3809736680E-02
 -0.4318799382E-02 -0.4889209057E-02 -0.5523148752E-02 -0.6224345443E-02 -0.6999214652E-02 -0.7849365019E-02
 -0.8766888270E-02 -0.9726064062E-02 -0.1067655007E-01 -0.1154268625E-01 -0.1223605852E-01 -0.1266845354E-01
 -0.1277766367E-01 -0.1254361170E-01 -0.1199324267E-01 -0.1119143580E-01 -0.1022264297E-01 -0.9171251753E-02
 -0.8108663604E-02 -0.7084900549E-02 -0.6130743744E-02 -0.5261639303E-02 -0.4482917274E-02 -0.3793711214E-02
 -0.3191614247E-02 -0.2671063867E-02 -0.2227051927E-02 -0.1853005588E-02 -0.1545968553E-02 -0.1289911482E-02
 -0.1082276715E-02 -0.9153698824E-03 -0.7817878947E-03 -0.6747005577E-03 -0.5880730032E-03 -0.5168076785E-03
 -0.4577512278E-03 -0.4056355994E-03 -0.3594292442E-03 -0.3176174548E-03 -0.2792757451E-03 -0.2439113775E-03
 -0.2113174427E-03 -0.1809263290E-03 -0.1539071428E-03 -0.1296504574E-03
 -0.8357637654E-02 -0.1002180671E-01 -0.1214685311E-01 -0.1484838039E-01 -0.1825414734E-01 -0.2246725725E-01
 -0.2752076638E-01 -0.3331635037E-01 -0.3956476836E-01 -0.4575799759E-01 -0.5120332988E-01 -0.5515479516E-01
 -0.5700022721E-01 -0.5644484701E-01 -0.5359846158E-01 -0.4892516136E-01 -0.4308927120E-01 -0.3677565242E-01
 -0.3055710946E-01 -0.2483105493E-01 -0.1981867961E-01 -0.1559444157E-01 -0.1214745041E-01 -0.9400054104E-02
 -0.7252797137E-02 -0.5602741191E-02 -0.4353344659E-02 -0.3421406655E-02 -0.2736808275E-02 -0.2248574116E-02
 -0.1904612489E-02 -0.1674074483E-02 -0.1530920500E-02 -0.1453354467E-02 -0.1424828710E-02 -0.1431198794E-02
 -0.1460919683E-02 -0.1504121840E-02 -0.1552611709E-02 -0.1600006211E-02 -0.1642040905E-02 -0.1676850720E-02
 -0.1705629619E-02 -0.1732169448E-02 -0.1763089311E-02 -0.1807313198E-02 -0.1875182887E-02 -0.1977817745E-02
 -0.2125278610E-02 -0.2324839528E-02 -0.2592135088E-02 -0.2932072986E-02 -0.3349115574E-02 -0.3851650826E-02
 -0.4446813320E-02 -0.5144905795E-02 -0.5958775947E-02 -0.6901873738E-02 -0.7986438684E-02 -0.9213119907E-02
 -0.1056289194E-01 -0.1198673548E-01 -0.1339855767E-01 -0.1467740359E-01 -0.1568697690E-01 -0.1629827016E-01
 -0.1642483548E-01 -0.1604549460E-01 -0.1520929515E-01 -0.1402040864E-01 -0.1261013681E-01 -0.1110798088E-01
 -0.9619771758E-02 -0.8220667900E-02 -0.6952698762E-02 -0.5833462541E-02 -0.4863809470E-02 -0.4034573632E-02
 -0.3333880454E-02 -0.2746582978E-02 -0.2259234511E-02 -0.1858362004E-02 -0.1535426999E-02 -0.1270968651E-02
 -0.1059370688E-02 -0.8911066306E-03 -0.7576167933E-03 -0.6513832350E-03 -0.5659897521E-03 -0.4961440154E-03
 -0.4377376086E-03 -0.3880286978E-03 -0.3434148700E-03 -0.3032090551E-03 -0.2664630122E-03 -0.2326569686E-03
 -0.2015561758E-03 -0.1730911508E-03 -0.1467501696E-03 -0.1236767941E-03
 -0.9172742007E-02 -0.1081459948E-01 -0.1287860288E-01 -0.1548573581E-01 -0.1878346799E-01 -0.2291032755E-01
 -0.2794772761E-01 -0.3384786761E-01 -0.4035524018E-01 -0.4695648287E-01 -0.5290001731E-01 -0.5733491654E-01
 -0.5953329501E-01 -0.5912096920E-01 -0.5619489502E-01 -0.5126808168E-01 -0.4508387588E-01 -0.3840301009E-01
 -0.3184885783E-01 -0.2584337792E-01 -0.2061178127E-01 -0.1622583249E-01 -0.1265041221E-01 -0.9809601596E-02
 -0.7590791800E-02 -0.5884474179E-02 -0.4589448370E-02 -0.3619394804E-02 -0.2903905661E-02 -0.2382182957E-02
 -0.2013753437E-02 -0.1759760928E-02 -0.1592472113E-02 -0.1491949206E-02 -0.1440295978E-02 -0.1423923255E-02
 -0.1431530797E-02 -0.1453550199E-02 -0.1482574083E-02 -0.1512946086E-02 -0.1541061628E-02 -0.1565610534E-02
 -0.1587685026E-02 -0.1611209994E-02 -0.1642206117E-02 -0.1688841080E-02 -0.1760772471E-02 -0.1868629913E-02
 -0.2023259700E-02 -0.2230356224E-02 -0.2510016402E-02 -0.2868210067E-02 -0.3320480284E-02 -0.3875065220E-02
 -0.4551330453E-02 -0.5368982662E-02 -0.6350786826E-02 -0.7518584259E-02 -0.8889442980E-02 -0.1046149443E-01
 -0.1220536221E-01 -0.1405005002E-01 -0.1587681102E-01 -0.1752495641E-01 -0.1881331725E-01 -0.1957966714E-01
 -0.1971633360E-01 -0.1920183109E-01 -0.1810533242E-01 -0.1656604239E-01 -0.1475704537E-01 -0.1284741434E-01
 -0.1097479895E-01 -0.9235910698E-02 -0.7683430634E-02 -0.6337157445E-02 -0.5194144259E-02 -0.4238478620E-02
 -0.3448038387E-02 -0.2800770867E-02 -0.2274913509E-02 -0.1850651240E-02 -0.1514239171E-02 -0.1243152216E-02
 -0.1028878671E-02 -0.8602071012E-03 -0.7275265909E-03 -0.6227077541E-03 -0.5390084810E-03 -0.4710817028E-03
 -0.4144483863E-03 -0.3660284759E-03 -0.3239477750E-03 -0.2856881339E-03 -0.2508734909E-03 -0.2189534882E-03
 -0.1896607390E-03 -0.1628952661E-03 -0.1386358601E-03 -0.1163800831E-03
 -0.1000101381E-01 -0.1154549974E-01 -0.1341610773E-01 -0.1572912303E-01 -0.1863518753E-01 -0.2229971922E-01
 -0.2685495507E-01 -0.3232335194E-01 -0.3852428497E-01 -0.4500033256E-01 -0.5101324795E-01 -0.5567281613E-01
 -0.5817532568E-01 -0.5806927807E-01 -0.5540391621E-01 -0.5068167516E-01 -0.4465844484E-01 -0.3811155571E-01
 -0.3167524081E-01 -0.2577317308E-01 -0.2062887714E-01 -0.1631166264E-01 -0.1278602624E-01 -0.9976958648E-02
 -0.7773276450E-02 -0.6070570273E-02 -0.4770098393E-02 -0.3788772125E-02 -0.3058499609E-02 -0.2519601713E-02
 -0.2132947533E-02 -0.1859030417E-02 -0.1671197490E-02 -0.1549303220E-02 -0.1475647598E-02 -0.1436822406E-02
 -0.1421863274E-02 -0.1422030474E-02 -0.1430631952E-02 -0.1442631528E-02 -0.1455231735E-02 -0.1467626057E-02
 -0.1481089077E-02 -0.1499455210E-02 -0.1528256633E-02 -0.1574980535E-02 -0.1648461995E-02 -0.1759026529E-02
 -0.1917310010E-02 -0.2129903324E-02 -0.2418445232E-02 -0.2792001862E-02 -0.3269061541E-02 -0.3869000441E-02
 -0.4612673154E-02 -0.5529820665E-02 -0.6650837926E-02 -0.8003563367E-02 -0.9607659901E-02 -0.1145814942E-01
 -0.1351561780E-01 -0.1569074644E-01 -0.1783883449E-01 -0.1976822890E-01 -0.2126638241E-01 -0.2214604302E-01
 -0.2228491591E-01 -0.2166264227E-01 -0.2036347833E-01 -0.1855274555E-01 -0.1643422635E-01 -0.1420688852E-01
 -0.1203345781E-01 -0.1002558756E-01 -0.8247132905E-02 -0.6719652074E-02 -0.5437868880E-02 -0.4380590775E-02
 -0.3519535164E-02 -0.2824415730E-02 -0.2268778942E-02 -0.1827081215E-02 -0.1481205392E-02 -0.1206229477E-02
 -0.9911440592E-03 -0.8233467391E-03 -0.6923745537E-03 -0.5896207318E-03 -0.5082173997E-03 -0.4423827515E-03
 -0.3879628433E-03 -0.3417577317E-03 -0.3018517494E-03 -0.2658042197E-03 -0.2331772953E-03 -0.2033899884E-03
 -0.1761405237E-03 -0.1512959822E-03 -0.1288077198E-03 -0.1083661155E-03
 -0.1087761902E-01 -0.1225559070E-01 -0.1381144718E-01 -0.1563108435E-01 -0.1785063230E-01 -0.2064699224E-01
 -0.2419868612E-01 -0.2861242161E-01 -0.3382306589E-01 -0.3950003509E-01 -0.4501291371E-01 -0.4952916411E-01
 -0.5223773561E-01 -0.5262394826E-01 -0.5064411080E-01 -0.4670441270E-01 -0.4147774558E-01 -0.3567870264E-01
 -0.2990037716E-01 -0.2454632707E-01 -0.1983545465E-01 -0.1584515282E-01 -0.1255523240E-01 -0.9907528006E-02
 -0.7808356159E-02 -0.6168820944E-02 -0.4902591393E-02 -0.3937994439E-02 -0.3207826723E-02 -0.2663792737E-02
 -0.2266790832E-02 -0.1978343659E-02 -0.1773662135E-02 -0.1632580685E-02 -0.1538656289E-02 -0.1478027698E-02
 -0.1440554451E-02 -0.1418218344E-02 -0.1405091588E-02 -0.1397250731E-02 -0.1392395138E-02 -0.1390374118E-02
 -0.1392824656E-02 -0.1403134339E-02 -0.1426803686E-02 -0.1470544818E-02 -0.1542371343E-02 -0.1652330414E-02
 -0.1810699445E-02 -0.2024730302E-02 -0.2317092117E-02 -0.2699802209E-02 -0.3193042979E-02 -0.3822531927E-02
 -0.4612754657E-02 -0.5599262273E-02 -0.6817057029E-02 -0.8297434302E-02 -0.1005859611E-01 -0.1209296326E-01
 -0.1435207044E-01 -0.1673340036E-01 -0.1907562096E-01 -0.2116916184E-01 -0.2278594990E-01 -0.2372388647E-01
 -0.2385801305E-01 -0.2316805458E-01 -0.2174716807E-01 -0.1977396815E-01 -0.1746863877E-01 -0.1504672435E-01
 -0.1268549591E-01 -0.1050751482E-01 -0.8583659312E-02 -0.6938224565E-02 -0.5565535478E-02 -0.4441751567E-02
 -0.3534418446E-02 -0.2809694453E-02 -0.2236288583E-02 -0.1785269933E-02 -0.1435340076E-02 -0.1160080443E-02
 -0.9465744986E-03 -0.7812446120E-03 -0.6531900235E-03 -0.5532208225E-03 -0.4743983933E-03 -0.4111631731E-03
 -0.3592564760E-03 -0.3155115104E-03 -0.2776598066E-03 -0.2443412609E-03 -0.2140768006E-03 -0.1865852994E-03
 -0.1615319969E-03 -0.1387511713E-03 -0.1181662633E-03 -0.9949802191E-04
 -0.1184397037E-01 -0.1301078273E-01 -0.1415702163E-01 -0.1531823837E-01 -0.1659531581E-01 -0.1815899008E-01
 -0.2022513549E-01 -0.2299247140E-01 -0.2654481920E-01 -0.3074332653E-01 -0.3516327963E-01 -0.3913294977E-01
 -0.4191652736E-01 -0.4296031631E-01 -0.4208365023E-01 -0.3950437577E-01 -0.3570865787E-01 -0.3126369092E-01
 -0.2666953346E-01 -0.2228777769E-01 -0.1833467610E-01 -0.1490791550E-01 -0.1202084763E-01 -0.9647840978E-02
 -0.7729301430E-02 -0.6203012597E-02 -0.5003787028E-02 -0.4075748146E-02 -0.3362431392E-02 -0.2822778182E-02
 -0.2419300817E-02 -0.2125029139E-02 -0.1907407152E-02 -0.1750211684E-02 -0.1637149160E-02 -0.1555778706E-02
 -0.1495734032E-02 -0.1450088970E-02 -0.1413858887E-02 -0.1384008317E-02 -0.1359342214E-02 -0.1340078462E-02
 -0.1328277460E-02 -0.1327411452E-02 -0.1342283401E-02 -0.1379386314E-02 -0.1446137227E-02 -0.1551189335E-02
 -0.1705364472E-02 -0.1919014699E-02 -0.2206312493E-02 -0.2588603398E-02 -0.3086357410E-02 -0.3725256950E-02
 -0.4538742480E-02 -0.5558229615E-02 -0.6821622014E-02 -0.8361821220E-02 -0.1019286487E-01 -0.1230318134E-01
 -0.1463786410E-01 -0.1708728701E-01 -0.1948394195E-01 -0.2161450702E-01 -0.2325024649E-01 -0.2419077593E-01
 -0.2431417396E-01 -0.2360241873E-01 -0.2214925085E-01 -0.2013364516E-01 -0.1777702314E-01 -0.1529710526E-01
 -0.1287487897E-01 -0.1063720771E-01 -0.8659192205E-02 -0.6967997433E-02 -0.5559456172E-02 -0.4409840521E-02
 -0.3485761788E-02 -0.2752219892E-02 -0.2174610444E-02 -0.1727103723E-02 -0.1376212319E-02 -0.1104884535E-02
 -0.8957300654E-03 -0.7348256219E-03 -0.6106029371E-03 -0.5142407043E-03 -0.4386714245E-03 -0.3784096487E-03
 -0.3292809749E-03 -0.2881896077E-03 -0.2529134971E-03 -0.2220644843E-03 -0.1942586795E-03 -0.1691456929E-03
 -0.1463620789E-03 -0.1257118648E-03 -0.1068395926E-03 -0.8871284462E-04
 -0.1293069013E-01 -0.1387161828E-01 -0.1455754983E-01 -0.1495785477E-01 -0.1512180761E-01 -0.1519991634E-01
 -0.1543780000E-01 -0.1613043145E-01 -0.1753291606E-01 -0.1974476742E-01 -0.2261309439E-01 -0.2571032708E-01
 -0.2844226030E-01 -0.3024231440E-01 -0.3076524830E-01 -0.2997191613E-01 -0.2808058134E-01 -0.2544324851E-01
 -0.2242483600E-01 -0.1932815215E-01 -0.1636731478E-01 -0.1367163681E-01 -0.1130541146E-01 -0.9280033204E-02
 -0.7591438757E-02 -0.6209984745E-02 -0.5098209791E-02 -0.4219891920E-02 -0.3533744959E-02 -0.3005976174E-02
 -0.2605034552E-02 -0.2305962967E-02 -0.2080362474E-02 -0.1909968129E-02 -0.1779930532E-02 -0.1678184353E-02
 -0.1595335870E-02 -0.1525172581E-02 -0.1463847474E-02 -0.1409438471E-02 -0.1361678281E-02 -0.1321778174E-02
 -0.1291975948E-02 -0.1275900131E-02 -0.1278049693E-02 -0.1304419658E-02 -0.1361698384E-02 -0.1457732011E-02
 -0.1603010043E-02 -0.1808835362E-02 -0.2085607764E-02 -0.2458518576E-02 -0.2947443566E-02 -0.3578651577E-02
 -0.4386233518E-02 -0.5400226727E-02 -0.6657564838E-02 -0.8188218728E-02 -0.1000197672E-01 -0.1208270927E-01
 -0.1437180266E-01 -0.1675876518E-01 -0.1907986496E-01 -0.2113090113E-01 -0.2269629728E-01 -0.2359026169E-01
 -0.2369807217E-01 -0.2300697026E-01 -0.2160422248E-01 -0.1965788142E-01 -0.1737641982E-01 -0.1496704619E-01
 -0.1260472072E-01 -0.1041397921E-01 -0.8471042677E-02 -0.6805607956E-02 -0.5416434205E-02 -0.4282263850E-02
 -0.3371433814E-02 -0.2649849221E-02 -0.2083267860E-02 -0.1645639604E-02 -0.1304364328E-02 -0.1041416186E-02
 -0.8395307464E-03 -0.6846820835E-03 -0.5656987748E-03 -0.4737620766E-03 -0.4019809868E-03 -0.3450412306E-03
 -0.2989152904E-03 -0.2606191995E-03 -0.2280045534E-03 -0.1996762117E-03 -0.1743537247E-03 -0.1516291521E-03
 -0.1311170017E-03 -0.1123302736E-03 -0.9573392265E-04 -0.7965216971E-04
 -0.1413569310E-01 -0.1486383109E-01 -0.1508598291E-01 -0.1469718274E-01 -0.1368741209E-01 -0.1218156270E-01
 -0.1045372491E-01 -0.8899277506E-02 -0.7954864720E-02 -0.7975088668E-02 -0.9102193225E-02 -0.1118113229E-01
 -0.1378702227E-01 -0.1635744070E-01 -0.1838005788E-01 -0.1953617989E-01 -0.1974260555E-01 -0.1910385565E-01
 -0.1782716701E-01 -0.1614603289E-01 -0.1427148449E-01 -0.1237063345E-01 -0.1055982333E-01 -0.8909128965E-02
 -0.7463250744E-02 -0.6233793639E-02 -0.5214111784E-02 -0.4389538149E-02 -0.3734512828E-02 -0.3223112707E-02
 -0.2829414168E-02 -0.2531329493E-02 -0.2300519754E-02 -0.2119961349E-02 -0.1974788645E-02 -0.1853288350E-02
 -0.1746999255E-02 -0.1650501014E-02 -0.1561393649E-02 -0.1478839036E-02 -0.1404158137E-02 -0.1339261913E-02
 -0.1287112822E-02 -0.1251453441E-02 -0.1236457182E-02 -0.1247717658E-02 -0.1291161336E-02 -0.1373702613E-02
 -0.1505283448E-02 -0.1696863693E-02 -0.1956981992E-02 -0.2311133203E-02 -0.2778145673E-02 -0.3383197905E-02
 -0.4159052920E-02 -0.5131996575E-02 -0.6335824839E-02 -0.7795719921E-02 -0.9516377066E-02 -0.1147782777E-01
 -0.1362072449E-01 -0.1583930631E-01 -0.1798171795E-01 -0.1986266384E-01 -0.2128965844E-01 -0.2209890847E-01
 -0.2219002991E-01 -0.2155307875E-01 -0.2026515740E-01 -0.1847520526E-01 -0.1636930351E-01 -0.1413473219E-01
 -0.1193178220E-01 -0.9878305613E-02 -0.8045887405E-02 -0.6468538844E-02 -0.5147715991E-02 -0.4065933923E-02
 -0.3196098547E-02 -0.2506205870E-02 -0.1964503627E-02 -0.1546300674E-02 -0.1220756688E-02 -0.9705036319E-03
 -0.7787403531E-03 -0.6319569989E-03 -0.5194196429E-03 -0.4326866497E-03 -0.3651885578E-03 -0.3118763837E-03
 -0.2689306583E-03 -0.2335196715E-03 -0.2035962618E-03 -0.1777252344E-03 -0.1549072752E-03 -0.1345188257E-03
 -0.1162189367E-03 -0.9955355435E-04 -0.8485001789E-04 -0.7073743062E-04
 -0.1540423695E-01 -0.1594703708E-01 -0.1573602906E-01 -0.1459291331E-01 -0.1245120585E-01 -0.9415359741E-02
 -0.5794713190E-02 -0.2090479685E-02  0.1080102084E-02  0.3119551543E-02  0.3615292706E-02  0.2475620914E-02
 -0.2202797373E-04 -0.3319950416E-02 -0.6756166815E-02 -0.9756357774E-02 -0.1195490739E-01 -0.1321867990E-01
 -0.1359982699E-01 -0.1326181448E-01 -0.1241149359E-01 -0.1125190666E-01 -0.9953474514E-02 -0.8641437338E-02
 -0.7413245933E-02 -0.6317330513E-02 -0.5377729076E-02 -0.4601915464E-02 -0.3976146323E-02 -0.3482875519E-02
 -0.3100058412E-02 -0.2807308200E-02 -0.2575450195E-02 -0.2387913060E-02 -0.2229598282E-02 -0.2088454348E-02
 -0.1957117938E-02 -0.1831875407E-02 -0.1711298430E-02 -0.1596649065E-02 -0.1490289712E-02 -0.1395354721E-02
 -0.1315885553E-02 -0.1255702551E-02 -0.1219106962E-02 -0.1210579254E-02 -0.1235832461E-02 -0.1300526874E-02
 -0.1413835921E-02 -0.1585480404E-02 -0.1825596383E-02 -0.2149972344E-02 -0.2583533250E-02 -0.3146495676E-02
 -0.3865627758E-02 -0.4771337480E-02 -0.5884590854E-02 -0.7225327199E-02 -0.8795695384E-02 -0.1057240363E-01
 -0.1249819266E-01 -0.1447636764E-01 -0.1637241777E-01 -0.1802587104E-01 -0.1927277013E-01 -0.1997526804E-01
 -0.2005040608E-01 -0.1948807539E-01 -0.1835571052E-01 -0.1677808162E-01 -0.1491358622E-01 -0.1292374947E-01
 -0.1094932237E-01 -0.9096361709E-02 -0.7431693005E-02 -0.5989755667E-02 -0.4775451773E-02 -0.3776069634E-02
 -0.2969299690E-02 -0.2327495032E-02 -0.1825703108E-02 -0.1431804636E-02 -0.1127749587E-02 -0.8939518457E-03
 -0.7148080252E-03 -0.5777290486E-03 -0.4727005578E-03 -0.3918490883E-03 -0.3290533294E-03 -0.2796124942E-03
 -0.2399696059E-03 -0.2085673592E-03 -0.1813521919E-03 -0.1580032216E-03 -0.1375296618E-03 -0.1193805777E-03
 -0.1029621825E-03 -0.8850157821E-04 -0.7444278038E-04 -0.6326427565E-04
 -0.1661932264E-01 -0.1699653423E-01 -0.1639027627E-01 -0.1455861707E-01 -0.1139120196E-01 -0.6986597997E-02
 -0.1702759619E-02  0.3847283732E-02  0.8875724012E-02  0.1257578473E-01  0.1432091235E-01  0.1384369636E-01
  0.1132636573E-01  0.7342102424E-02  0.2679796403E-02 -0.1881373181E-02 -0.5749513393E-02 -0.8598348482E-02
 -0.1035204919E-01 -0.1111605087E-01 -0.1109502348E-01 -0.1052466976E-01 -0.9623382458E-02 -0.8570000471E-02
 -0.7495668752E-02 -0.6493390624E-02 -0.5609564379E-02 -0.4868467157E-02 -0.4266580815E-02 -0.3791512722E-02
 -0.3422834092E-02 -0.3139986817E-02 -0.2910912333E-02 -0.2720724163E-02 -0.2550619199E-02 -0.2389844416E-02
 -0.2231731947E-02 -0.2073918085E-02 -0.1917538755E-02 -0.1765324880E-02 -0.1621739670E-02 -0.1491520147E-02
 -0.1379119593E-02 -0.1289313302E-02 -0.1226141519E-02 -0.1193538678E-02 -0.1196450360E-02 -0.1239954940E-02
 -0.1330264207E-02 -0.1477508994E-02 -0.1689284636E-02 -0.1980054251E-02 -0.2371106318E-02 -0.2879837810E-02
 -0.3528874501E-02 -0.4343489860E-02 -0.5339653648E-02 -0.6530693524E-02 -0.7915058484E-02 -0.9468419391E-02
 -0.1113791170E-01 -0.1283867483E-01 -0.1445629666E-01 -0.1585727452E-01 -0.1690747785E-01 -0.1749549470E-01
 -0.1755486072E-01 -0.1707750486E-01 -0.1611831194E-01 -0.1477800877E-01 -0.1318603741E-01 -0.1147624434E-01
 -0.9767476019E-02 -0.8151590526E-02 -0.6688637495E-02 -0.5412023255E-02 -0.4329405648E-02 -0.3432738741E-02
 -0.2704839907E-02 -0.2123019278E-02 -0.1666135782E-02 -0.1306453561E-02 -0.1028184134E-02 -0.8137713852E-03
 -0.6492098191E-03 -0.5231285896E-03 -0.4275459474E-03 -0.3531979870E-03 -0.2955101400E-03 -0.2501926156E-03
 -0.2139919553E-03 -0.1844815564E-03 -0.1598873102E-03 -0.1389422788E-03 -0.1206879073E-03 -0.1044186951E-03
 -0.9022123909E-04 -0.7756483904E-04 -0.6543602111E-04 -0.5566586470E-04
 -0.1761100957E-01 -0.1781075471E-01 -0.1682262044E-01 -0.1435757016E-01 -0.1028151817E-01 -0.4708543891E-02
  0.1937157193E-02  0.8924913889E-02  0.1531194501E-01  0.2012641899E-01  0.2259946414E-01  0.2237263133E-01
  0.1960506597E-01  0.1491942765E-01  0.9216575056E-02  0.3426692962E-02 -0.1701640245E-02 -0.5712164689E-02
 -0.8445677146E-02 -0.9973897016E-02 -0.1050809502E-01 -0.1031292857E-01 -0.9648934688E-02 -0.8735486673E-02
 -0.7738696272E-02 -0.6777009189E-02 -0.5917123238E-02 -0.5193397569E-02 -0.4608516593E-02 -0.4151581488E-02
 -0.3800832923E-02 -0.3533175596E-02 -0.3313143980E-02 -0.3122701924E-02 -0.2942634538E-02 -0.2761634237E-02
 -0.2574093094E-02 -0.2379626115E-02 -0.2181804879E-02 -0.1986006982E-02 -0.1798955795E-02 -0.1627159098E-02
 -0.1476268201E-02 -0.1351614616E-02 -0.1257145218E-02 -0.1196507301E-02 -0.1173125499E-02 -0.1191450961E-02
 -0.1256583098E-02 -0.1375333396E-02 -0.1554865598E-02 -0.1807185635E-02 -0.2149647720E-02 -0.2596370734E-02
 -0.3165513302E-02 -0.3877656960E-02 -0.4742293505E-02 -0.5768490255E-02 -0.6951560179E-02 -0.8267623655E-02
 -0.9669794006E-02 -0.1108624535E-01 -0.1242302227E-01 -0.1357286605E-01 -0.1442975748E-01 -0.1490666573E-01
 -0.1495208618E-01 -0.1455963582E-01 -0.1377259089E-01 -0.1266934018E-01 -0.1135204450E-01 -0.9927845096E-02
 -0.8493698963E-02 -0.7126473448E-02 -0.5878241992E-02 -0.4780069774E-02 -0.3841106905E-02 -0.3058125819E-02
 -0.2417962071E-02 -0.1905476937E-02 -0.1496538152E-02 -0.1174974035E-02 -0.9252708825E-03 -0.7332879471E-03
 -0.5847501851E-03 -0.4706682956E-03 -0.3830219711E-03 -0.3154579822E-03 -0.2630091208E-03 -0.2218411980E-03
 -0.1890349230E-03 -0.1624019392E-03 -0.1403311386E-03 -0.1216607251E-03 -0.1052745553E-03 -0.9119735064E-04
 -0.7878037926E-04 -0.6690718172E-04 -0.5736630569E-04 -0.4887521588E-04
 -0.1818888576E-01 -0.1815146162E-01 -0.1674586918E-01 -0.1365674161E-01 -0.8751260809E-02 -0.2184836104E-02
  0.5531700535E-02  0.1354375999E-01  0.2077047630E-01  0.2612046038E-01  0.2875386809E-01  0.2830556469E-01
  0.2498318275E-01  0.1950271544E-01  0.1287359236E-01  0.6134594864E-02  0.1266292045E-03 -0.4629385602E-02
 -0.7942296654E-02 -0.9882078577E-02 -0.1068027562E-01 -0.1063341075E-01 -0.1003554884E-01 -0.9141156206E-02
 -0.8140541815E-02 -0.7163295109E-02 -0.6294606776E-02 -0.5571768911E-02 -0.4998366195E-02 -0.4560995671E-02
 -0.4233365562E-02 -0.3987285402E-02 -0.3781915075E-02 -0.3594896032E-02 -0.3406918260E-02 -0.3204660965E-02
 -0.2984408159E-02 -0.2748289401E-02 -0.2502817397E-02 -0.2256976677E-02 -0.2019862581E-02 -0.1800255670E-02
 -0.1605376836E-02 -0.1440629989E-02 -0.1310512970E-02 -0.1217900069E-02 -0.1165236663E-02 -0.1155646079E-02
 -0.1192593098E-02 -0.1281081518E-02 -0.1426009461E-02 -0.1638958062E-02 -0.1928013236E-02 -0.2309248269E-02
 -0.2794696822E-02 -0.3397067774E-02 -0.4130431967E-02 -0.4990548810E-02 -0.5973799174E-02 -0.7058123552E-02
 -0.8203383737E-02 -0.9350700405E-02 -0.1042523663E-01 -0.1134334078E-01 -0.1202361702E-01 -0.1239999360E-01
 -0.1243365160E-01 -0.1211954279E-01 -0.1149099435E-01 -0.1060709800E-01 -0.9546138310E-02 -0.8391370736E-02
 -0.7219554451E-02 -0.6093066648E-02 -0.5055613459E-02 -0.4134956723E-02 -0.3341021199E-02 -0.2673546704E-02
 -0.2123604925E-02 -0.1680071707E-02 -0.1324993152E-02 -0.1043945658E-02 -0.8236132008E-03 -0.6528987311E-03
 -0.5209153417E-03 -0.4191512148E-03 -0.3407049919E-03 -0.2800723984E-03 -0.2329251172E-03 -0.1959044057E-03
 -0.1664389562E-03 -0.1425890263E-03 -0.1229151962E-03 -0.1061651172E-03 -0.9195610743E-04 -0.7962354568E-04
 -0.6880887261E-04 -0.5866938047E-04 -0.5038030187E-04 -0.4302546047E-04
 -0.1819511847E-01 -0.1781398720E-01 -0.1590172210E-01 -0.1213861210E-01 -0.6419893081E-02  0.1029891695E-02
  0.9591117962E-02  0.1827745388E-01  0.2588456689E-01  0.3124234680E-01  0.3350322270E-01  0.3236803656E-01
  0.2816168994E-01  0.2173228883E-01  0.1420478499E-01  0.6698468052E-02  0.9622945477E-04 -0.5072352791E-02
 -0.8631935646E-02 -0.1068317896E-01 -0.1149449582E-01 -0.1139848027E-01 -0.1072046140E-01 -0.9738598520E-02
 -0.8660344153E-02 -0.7625562607E-02 -0.6722846211E-02 -0.5989652940E-02 -0.5425474143E-02 -0.5012433815E-02
 -0.4714998571E-02 -0.4493908778E-02 -0.4313744751E-02 -0.4135016774E-02 -0.3939747466E-02 -0.3714841762E-02
 -0.3458187050E-02 -0.3175071537E-02 -0.2875812829E-02 -0.2573031304E-02 -0.2279527255E-02 -0.2006173982E-02
 -0.1761888649E-02 -0.1552763717E-02 -0.1383299297E-02 -0.1255714600E-02 -0.1171339738E-02 -0.1131945744E-02
 -0.1139242447E-02 -0.1196331032E-02 -0.1305817794E-02 -0.1476594890E-02 -0.1715795470E-02 -0.2030127643E-02
 -0.2432663483E-02 -0.2931679824E-02 -0.3536135983E-02 -0.4238840885E-02 -0.5035736170E-02 -0.5907165885E-02
 -0.6819832444E-02 -0.7726794899E-02 -0.8569987014E-02 -0.9285790856E-02 -0.9813220925E-02 -0.1010329212E-01
 -0.1012740779E-01 -0.9882528355E-02 -0.9390939138E-02 -0.8698925386E-02 -0.7864003796E-02 -0.6949247701E-02
 -0.6013861801E-02 -0.5107106623E-02 -0.4264601369E-02 -0.3509985302E-02 -0.2853924035E-02 -0.2298361336E-02
 -0.1838807396E-02 -0.1461205275E-02 -0.1157394292E-02 -0.9158597160E-03 -0.7251893674E-03 -0.5766658650E-03
 -0.4611941296E-03 -0.3716980290E-03 -0.3023829546E-03 -0.2485885449E-03 -0.2066233579E-03 -0.1726448070E-03
 -0.1464127191E-03 -0.1252176242E-03 -0.1076020234E-03 -0.9305126999E-04 -0.8059730707E-04 -0.6982896558E-04
 -0.5992747124E-04 -0.5179255382E-04 -0.4460024361E-04 -0.3823164050E-04
 -0.1756683610E-01 -0.1671326681E-01 -0.1417467705E-01 -0.9646976307E-02 -0.3077874274E-02  0.5212868088E-02
  0.1447514743E-01  0.2358165638E-01  0.3121516480E-01  0.3616008657E-01  0.3761280168E-01  0.3539932671E-01
  0.3001517345E-01  0.2247188444E-01  0.1401943423E-01  0.5838869516E-02 -0.1180295956E-02 -0.6540943969E-02
 -0.1012002546E-01 -0.1207474667E-01 -0.1272446696E-01 -0.1244226975E-01 -0.1158285746E-01 -0.1044274740E-01
 -0.9241238928E-02 -0.8124233978E-02 -0.7172290147E-02 -0.6425753910E-02 -0.5875035503E-02 -0.5493098395E-02
 -0.5234679052E-02 -0.5050951586E-02 -0.4898519782E-02 -0.4732039479E-02 -0.4530310577E-02 -0.4281504868E-02
 -0.3984768156E-02 -0.3649556128E-02 -0.3290698531E-02 -0.2925212084E-02 -0.2569482550E-02 -0.2237533731E-02
 -0.1939634571E-02 -0.1682704744E-02 -0.1471203231E-02 -0.1306623915E-02 -0.1189104888E-02 -0.1119608673E-02
 -0.1096190656E-02 -0.1120202207E-02 -0.1196483766E-02 -0.1326236344E-02 -0.1515444967E-02 -0.1768177637E-02
 -0.2093342284E-02 -0.2496073401E-02 -0.2982627433E-02 -0.3543190923E-02 -0.4174601425E-02 -0.4859429337E-02
 -0.5570974890E-02 -0.6272702051E-02 -0.6920551744E-02 -0.7467155740E-02 -0.7867737932E-02 -0.8086681903E-02
 -0.8103307882E-02 -0.7915396687E-02 -0.7538753698E-02 -0.7007500051E-02 -0.6363384956E-02 -0.5653167505E-02
 -0.4921492758E-02 -0.4207413213E-02 -0.3537164510E-02 -0.2931401995E-02 -0.2399963741E-02 -0.1946157664E-02
 -0.1566482657E-02 -0.1252548172E-02 -0.9979182627E-03 -0.7939248773E-03 -0.6316112849E-03 -0.5044089729E-03
 -0.4048671103E-03 -0.3272456813E-03 -0.2667906194E-03 -0.2196406637E-03 -0.1827102914E-03 -0.1535689950E-03
 -0.1303279354E-03 -0.1113622425E-03 -0.9596058683E-04 -0.8215719456E-04 -0.7129892350E-04 -0.6191691643E-04
 -0.5347867058E-04 -0.4639217922E-04 -0.4013985777E-04 -0.3460472205E-04
 -0.1639289132E-01 -0.1496187243E-01 -0.1169874268E-01 -0.6327188369E-02  0.1136477512E-02  0.1025912565E-01
  0.2014385798E-01  0.2951417993E-01  0.3694639820E-01  0.4120339311E-01  0.4156307431E-01  0.3801803431E-01
  0.3126745558E-01  0.2250816344E-01  0.1311079867E-01  0.4307072795E-02 -0.3030937702E-02 -0.8463641937E-02
 -0.1194147420E-01 -0.1369249097E-01 -0.1409413261E-01 -0.1356053363E-01 -0.1247628696E-01 -0.1115123285E-01
 -0.9811550834E-02 -0.8604445813E-02 -0.7607742613E-02 -0.6854051946E-02 -0.6325677742E-02 -0.5984808331E-02
 -0.5775072836E-02 -0.5636949952E-02 -0.5518230957E-02 -0.5367419893E-02 -0.5160569825E-02 -0.4886009041E-02
 -0.4546163053E-02 -0.4154838250E-02 -0.3731998810E-02 -0.3299545262E-02 -0.2877918935E-02 -0.2483947882E-02
 -0.2129903885E-02 -0.1823425669E-02 -0.1568615715E-02 -0.1366290247E-02 -0.1215589447E-02 -0.1115317094E-02
 -0.1062334187E-02 -0.1056148570E-02 -0.1099143397E-02 -0.1190401585E-02 -0.1333314653E-02 -0.1530391530E-02
 -0.1784973439E-02 -0.2101894232E-02 -0.2484768537E-02 -0.2922215742E-02 -0.3411854094E-02 -0.3939135826E-02
 -0.4483013528E-02 -0.5015623881E-02 -0.5504159161E-02 -0.5913967112E-02 -0.6212716611E-02 -0.6374917546E-02
 -0.6385832632E-02 -0.6243841950E-02 -0.5959851853E-02 -0.5558778681E-02 -0.5071322871E-02 -0.4529520240E-02
 -0.3967317546E-02 -0.3412979202E-02 -0.2889398863E-02 -0.2413094209E-02 -0.1990463777E-02 -0.1626631125E-02
 -0.1317771458E-02 -0.1061227911E-02 -0.8513528433E-03 -0.6818128879E-03 -0.5457194978E-03 -0.4383593898E-03
 -0.3537247407E-03 -0.2872667719E-03 -0.2351703928E-03 -0.1943022669E-03 -0.1621328627E-03 -0.1366501054E-03
 -0.1161150434E-03 -0.9964987545E-04 -0.8613109654E-04 -0.7485367203E-04 -0.6530203401E-04 -0.5687510222E-04
 -0.4878216807E-04 -0.4259057915E-04 -0.3712298772E-04 -0.3305188980E-04
 -0.1493811858E-01 -0.1291209825E-01 -0.8920916427E-02 -0.2715816196E-02  0.5617659622E-02  0.1553190614E-01
  0.2598040920E-01  0.3553512997E-01  0.4266907042E-01  0.4613618025E-01  0.4531593715E-01  0.4038689337E-01
  0.3226195710E-01  0.2231953909E-01  0.1204119082E-01  0.2689847893E-02 -0.4893926144E-02 -0.1033843437E-01
 -0.1367254479E-01 -0.1519609987E-01 -0.1533994015E-01 -0.1455881442E-01 -0.1325948581E-01 -0.1176331892E-01
 -0.1030130181E-01 -0.9020045271E-02 -0.7995469679E-02 -0.7246848240E-02 -0.6753390704E-02 -0.6464473893E-02
 -0.6312372389E-02 -0.6226662393E-02 -0.6145878938E-02 -0.6013505929E-02 -0.5802166349E-02 -0.5501089071E-02
 -0.5116614030E-02 -0.4667246260E-02 -0.4178551898E-02 -0.3677584128E-02 -0.3188974791E-02 -0.2732514031E-02
 -0.2321922497E-02 -0.1966157722E-02 -0.1668673285E-02 -0.1429386858E-02 -0.1246299317E-02 -0.1116729391E-02
 -0.1035796010E-02 -0.1001462771E-02 -0.1013379880E-02 -0.1070139501E-02 -0.1171083280E-02 -0.1318481059E-02
 -0.1513213812E-02 -0.1755195864E-02 -0.2049811238E-02 -0.2383829991E-02 -0.2755716167E-02 -0.3154171135E-02
 -0.3562360786E-02 -0.3959581618E-02 -0.4321783013E-02 -0.4623980375E-02 -0.4843142379E-02 -0.4961253818E-02
 -0.4967928008E-02 -0.4861973126E-02 -0.4651787634E-02 -0.4353458900E-02 -0.3988520607E-02 -0.3581337953E-02
 -0.3155906134E-02 -0.2732896347E-02 -0.2331616107E-02 -0.1961491468E-02 -0.1631672462E-02 -0.1343216742E-02
 -0.1096996631E-02 -0.8906060065E-03 -0.7202355041E-03 -0.5813911223E-03 -0.4688596512E-03 -0.3794691806E-03
 -0.3084316997E-03 -0.2522221114E-03 -0.2078428260E-03 -0.1728009721E-03 -0.1450603508E-03 -0.1228405775E-03
 -0.1051465126E-03 -0.9079315433E-04 -0.7899098812E-04 -0.6913650484E-04 -0.6083171785E-04 -0.5356743354E-04
 -0.4719627119E-04 -0.4159234949E-04 -0.3570449352E-04 -0.3195503975E-04
 -0.1362775689E-01 -0.1114151979E-01 -0.6590567213E-02  0.2584318043E-03  0.9275105088E-02  0.1982471899E-01
  0.3073335237E-01  0.4043253849E-01  0.4729356889E-01  0.5005976477E-01  0.4820966194E-01  0.4209979749E-01
  0.3283781360E-01  0.2195489394E-01  0.1101376374E-01  0.1283652042E-02 -0.6434391231E-02 -0.1183533604E-01
 -0.1501634562E-01 -0.1633455876E-01 -0.1626318608E-01 -0.1528522208E-01 -0.1382076995E-01 -0.1219936865E-01
 -0.1065410171E-01 -0.9330438173E-02 -0.8300445210E-02 -0.7579287990E-02 -0.7132608688E-02 -0.6904549054E-02
 -0.6816946437E-02 -0.6791709919E-02 -0.6747196384E-02 -0.6634124182E-02 -0.6418890139E-02 -0.6092025771E-02
 -0.5663542472E-02 -0.5157308075E-02 -0.4604483684E-02 -0.4037195025E-02 -0.3484145363E-02 -0.2967624162E-02
 -0.2503864635E-02 -0.2101432482E-02 -0.1763694041E-02 -0.1490039929E-02 -0.1276980855E-02 -0.1120516853E-02
 -0.1014220530E-02 -0.9545387438E-03 -0.9392375513E-03 -0.9652008700E-03 -0.1030136052E-02 -0.1134377277E-02
 -0.1277193907E-02 -0.1457401514E-02 -0.1678661133E-02 -0.1928394468E-02 -0.2205336107E-02 -0.2500555226E-02
 -0.2801818342E-02 -0.3093200738E-02 -0.3357507444E-02 -0.3576933872E-02 -0.3735248289E-02 -0.3819840170E-02
 -0.3824537045E-02 -0.3746449405E-02 -0.3591186878E-02 -0.3371983463E-02 -0.3102789047E-02 -0.2800805588E-02
 -0.2484153163E-02 -0.2166282566E-02 -0.1861406854E-02 -0.1578416157E-02 -0.1323926212E-02 -0.1099369913E-02
 -0.9059002100E-03 -0.7422056806E-03 -0.6058185427E-03 -0.4936437271E-03 -0.4017803692E-03 -0.3282942439E-03
 -0.2693960237E-03 -0.2224123861E-03 -0.1850352251E-03 -0.1551753097E-03 -0.1315242111E-03 -0.1126055013E-03
 -0.9736112481E-04 -0.8494973280E-04 -0.7471016851E-04 -0.6612927089E-04 -0.5912542589E-04 -0.5261398636E-04
 -0.4691987025E-04 -0.4186080546E-04 -0.3767450285E-04 -0.3359214378E-04
 -0.1297760083E-01 -0.1036235904E-01 -0.5656795726E-02  0.1385235574E-02  0.1064252523E-01  0.2146050321E-01
  0.3260053970E-01  0.4239106148E-01  0.4910648017E-01  0.5146025348E-01  0.4899738837E-01  0.4220903133E-01
  0.3234319580E-01  0.2102516365E-01  0.9848004371E-02  0.6064934682E-04 -0.7587009481E-02 -0.1284118497E-01
 -0.1584474206E-01 -0.1698686580E-01 -0.1676026778E-01 -0.1565530201E-01 -0.1409595819E-01 -0.1241188576E-01
 -0.1083492185E-01 -0.9508470338E-02 -0.8501579029E-02 -0.7823659580E-02 -0.7439542045E-02 -0.7277039728E-02
 -0.7255158395E-02 -0.7285958004E-02 -0.7281149610E-02 -0.7186664781E-02 -0.6968331055E-02 -0.6618369743E-02
 -0.6149845330E-02 -0.5591882366E-02 -0.4981074776E-02 -0.4354135904E-02 -0.3743087226E-02 -0.3173718609E-02
 -0.2662585515E-02 -0.2218991339E-02 -0.1845990784E-02 -0.1542080671E-02 -0.1302861731E-02 -0.1123080633E-02
 -0.9933924070E-03 -0.9132663518E-03 -0.8746032993E-03 -0.8738982547E-03 -0.9088576533E-03 -0.9770221790E-03
 -0.1076922490E-02 -0.1207052131E-02 -0.1364903437E-02 -0.1550898350E-02 -0.1752890920E-02 -0.1967645928E-02
 -0.2186018776E-02 -0.2396301666E-02 -0.2586202023E-02 -0.2743146894E-02 -0.2856817457E-02 -0.2916588818E-02
 -0.2918257470E-02 -0.2861139296E-02 -0.2748063444E-02 -0.2588786336E-02 -0.2392489273E-02 -0.2172121855E-02
 -0.1937864839E-02 -0.1702230256E-02 -0.1474074507E-02 -0.1260975797E-02 -0.1066737314E-02 -0.8942339950E-03
 -0.7442159796E-03 -0.6160801892E-03 -0.5083032626E-03 -0.4188209310E-03 -0.3447308356E-03 -0.2850616571E-03
 -0.2368195672E-03 -0.1980197287E-03 -0.1667979563E-03 -0.1419160177E-03 -0.1219807724E-03 -0.1059498434E-03
 -0.9297008609E-04 -0.8235123857E-04 -0.7354126965E-04 -0.6682011219E-04 -0.6013803125E-04 -0.5432664619E-04
 -0.4916465100E-04 -0.4462933408E-04 -0.4044178307E-04 -0.3650800815E-04
 -0.1347849799E-01 -0.1126957255E-01 -0.7075188383E-02 -0.5979124020E-03  0.8127260627E-02  0.1854323253E-01
  0.2946828567E-01  0.3921337387E-01  0.4597758730E-01  0.4840665338E-01  0.4603743736E-01  0.3940252684E-01
  0.2979081151E-01  0.1883060029E-01  0.8078546327E-02 -0.1271020875E-02 -0.8517479393E-02 -0.1343983030E-01
 -0.1619195806E-01 -0.1715988773E-01 -0.1682267138E-01 -0.1565637689E-01 -0.1407173015E-01 -0.1238850999E-01
 -0.1083214933E-01 -0.9542115156E-02 -0.8584772182E-02 -0.7966513175E-02 -0.7647918095E-02 -0.7553970952E-02
 -0.7592137661E-02 -0.7674514607E-02 -0.7705291032E-02 -0.7627929078E-02 -0.7407796116E-02 -0.7038508035E-02
 -0.6537323401E-02 -0.5937478454E-02 -0.5279343159E-02 -0.4604146272E-02 -0.3946971278E-02 -0.3334855252E-02
 -0.2785744708E-02 -0.2309204835E-02 -0.1907986434E-02 -0.1579903672E-02 -0.1319645969E-02 -0.1120837147E-02
 -0.9735058117E-03 -0.8749636726E-03 -0.8169906849E-03 -0.7952245925E-03 -0.8052180908E-03 -0.8440326973E-03
 -0.9093161313E-03 -0.9989035323E-03 -0.1110367419E-02 -0.1243269772E-02 -0.1387145729E-02 -0.1540266278E-02
 -0.1695467261E-02 -0.1844867756E-02 -0.1979141264E-02 -0.2090791427E-02 -0.2169919666E-02 -0.2211379975E-02
 -0.2211652002E-02 -0.2170193564E-02 -0.2088533995E-02 -0.1973990204E-02 -0.1833326293E-02 -0.1672835672E-02
 -0.1502671570E-02 -0.1329653589E-02 -0.1161127577E-02 -0.1002050039E-02 -0.8560188725E-03 -0.7251510330E-03
 -0.6102779481E-03 -0.5112284289E-03 -0.4271210205E-03 -0.3566291254E-03 -0.2975911263E-03 -0.2497618899E-03
 -0.2106545387E-03 -0.1790607389E-03 -0.1535647601E-03 -0.1330360702E-03 -0.1165044170E-03 -0.1031489137E-03
 -0.9228328151E-04 -0.8334017610E-04 -0.7650781629E-04 -0.7026242289E-04 -0.6437499672E-04 -0.5914171858E-04
 -0.5427621713E-04 -0.4998039969E-04 -0.4585992240E-04 -0.4187342273E-04
 -0.1545532557E-01 -0.1434029899E-01 -0.1153720899E-01 -0.6666661227E-02  0.4109641108E-03  0.9392355777E-02
  0.1935049956E-01  0.2874429474E-01  0.3576431759E-01  0.3893795901E-01  0.3766091543E-01  0.3234208718E-01
  0.2415429113E-01  0.1460688175E-01  0.5146272649E-02 -0.3115522271E-02 -0.9517321052E-02 -0.1383949078E-01
 -0.1620458687E-01 -0.1695396755E-01 -0.1651913375E-01 -0.1533419074E-01 -0.1377760206E-01 -0.1214712995E-01
 -0.1065488237E-01 -0.9433209517E-02 -0.8544992484E-02 -0.7994866884E-02 -0.7741404140E-02 -0.7707649955E-02
 -0.7799449857E-02 -0.7922021230E-02 -0.7981211061E-02 -0.7917959079E-02 -0.7697936437E-02 -0.7316431025E-02
 -0.6793366814E-02 -0.6165113822E-02 -0.5475468626E-02 -0.4767270165E-02 -0.4078684728E-02 -0.3437681161E-02
 -0.2862861256E-02 -0.2363923266E-02 -0.1943368815E-02 -0.1598508362E-02 -0.1323373852E-02 -0.1110842319E-02
 -0.9503241533E-03 -0.8375950658E-03 -0.7651888421E-03 -0.7264138496E-03 -0.7166541314E-03 -0.7322711650E-03
 -0.7703251039E-03 -0.8282485710E-03 -0.9034879013E-03 -0.9960473563E-03 -0.1095581246E-02 -0.1202140884E-02
 -0.1310375412E-02 -0.1415184590E-02 -0.1508916870E-02 -0.1585711988E-02 -0.1640328141E-02 -0.1668570547E-02
 -0.1667981467E-02 -0.1639043955E-02 -0.1580570036E-02 -0.1500005482E-02 -0.1398856461E-02 -0.1284181379E-02
 -0.1161806423E-02 -0.1036172562E-02 -0.9130522693E-03 -0.7958821738E-03 -0.6873983615E-03 -0.5893042722E-03
 -0.5023993091E-03 -0.4267573087E-03 -0.3612161283E-03 -0.3064302192E-03 -0.2599149946E-03 -0.2221601135E-03
 -0.1911570912E-03 -0.1658778717E-03 -0.1453784006E-03 -0.1288126429E-03 -0.1154355149E-03 -0.1045994413E-03
 -0.9574791218E-04 -0.8840818790E-04 -0.8280659352E-04 -0.7760453197E-04 -0.7242515272E-04 -0.6734887599E-04
 -0.6301128140E-04 -0.5967890597E-04 -0.5554301249E-04 -0.5140294104E-04
 -0.1893637602E-01 -0.1963366041E-01 -0.1917212324E-01 -0.1709217139E-01 -0.1300841593E-01 -0.6801157369E-02
  0.1113984735E-02  0.9614166928E-02  0.1703135470E-01  0.2173066147E-01  0.2276610374E-01  0.2016968219E-01
  0.1478154107E-01  0.7850724787E-02  0.6477827510E-03 -0.5805696713E-02 -0.1086470955E-01 -0.1426811859E-01
 -0.1606694901E-01 -0.1651389483E-01 -0.1595932648E-01 -0.1476898357E-01 -0.1327009883E-01 -0.1172568122E-01
 -0.1032662524E-01 -0.9193797062E-02 -0.8385288079E-02 -0.7903972794E-02 -0.7707864875E-02 -0.7722191647E-02
 -0.7851749276E-02 -0.8002508108E-02 -0.8080611428E-02 -0.8027681078E-02 -0.7810292857E-02 -0.7425071493E-02
 -0.6893505230E-02 -0.6253570881E-02 -0.5550534811E-02 -0.4828955889E-02 -0.4126360976E-02 -0.3472771980E-02
 -0.2886540511E-02 -0.2377381558E-02 -0.1947640371E-02 -0.1594351664E-02 -0.1311193157E-02 -0.1090012640E-02
 -0.9218652546E-03 -0.7998628132E-03 -0.7165675530E-03 -0.6651343266E-03 -0.6403934906E-03 -0.6383288262E-03
 -0.6555418742E-03 -0.6893086673E-03 -0.7370702045E-03 -0.7991064323E-03 -0.8653579992E-03 -0.9372173677E-03
 -0.1012166153E-02 -0.1083121627E-02 -0.1146939204E-02 -0.1200436546E-02 -0.1237544910E-02 -0.1256475828E-02
 -0.1255499066E-02 -0.1234235289E-02 -0.1193612281E-02 -0.1136197114E-02 -0.1065241227E-02 -0.9841029771E-03
 -0.8969070653E-03 -0.8071766509E-03 -0.7183584250E-03 -0.6331803358E-03 -0.5536679145E-03 -0.4811524609E-03
 -0.4163428948E-03 -0.3594352062E-03 -0.3101523223E-03 -0.2682018883E-03 -0.2322577713E-03 -0.2022865874E-03
 -0.1782006799E-03 -0.1585105797E-03 -0.1425349839E-03 -0.1296424410E-03 -0.1192569618E-03 -0.1108594890E-03
 -0.1039876088E-03 -0.9903777831E-04 -0.9448762041E-04 -0.8961597950E-04 -0.8458646249E-04 -0.8129065968E-04
 -0.7715245401E-04 -0.7286533586E-04 -0.6839363555E-04 -0.6374220246E-04
 -0.2358089679E-01 -0.2666114555E-01 -0.2932642541E-01 -0.3107047056E-01 -0.3123888818E-01 -0.2917328386E-01
 -0.2451930965E-01 -0.1765167091E-01 -0.9852661654E-02 -0.2922705166E-02  0.1618194066E-02  0.3117290933E-02
  0.1838164607E-02 -0.1362173878E-02 -0.5431959639E-02 -0.9430662530E-02 -0.1269452029E-01 -0.1488200605E-01
 -0.1593053620E-01 -0.1597547520E-01 -0.1525596584E-01 -0.1404891601E-01 -0.1261463257E-01 -0.1117020889E-01
 -0.9877720875E-02 -0.8842338463E-02 -0.8114660454E-02 -0.7695792602E-02 -0.7545047734E-02 -0.7590268958E-02
 -0.7740145306E-02 -0.7903552320E-02 -0.7990733327E-02 -0.7943608084E-02 -0.7731783890E-02 -0.7352271981E-02
 -0.6826850347E-02 -0.6193406478E-02 -0.5496913971E-02 -0.4781576561E-02 -0.4085292283E-02 -0.3435851938E-02
 -0.2853376607E-02 -0.2346859550E-02 -0.1918600088E-02 -0.1565605567E-02 -0.1281521342E-02 -0.1058349450E-02
 -0.8859033846E-03 -0.7596260714E-03 -0.6696255314E-03 -0.6094376818E-03 -0.5739732181E-03 -0.5588478712E-03
 -0.5606144298E-03 -0.5764290511E-03 -0.6038530617E-03 -0.6433105959E-03 -0.6858240956E-03 -0.7329892898E-03
 -0.7814259414E-03 -0.8302133078E-03 -0.8727970291E-03 -0.9078062765E-03 -0.9327583659E-03 -0.9451769841E-03
 -0.9440782929E-03 -0.9291311168E-03 -0.9007364184E-03 -0.8613567260E-03 -0.8112276736E-03 -0.7558994195E-03
 -0.6946798561E-03 -0.6313698274E-03 -0.5682812512E-03 -0.5073372386E-03 -0.4500098257E-03 -0.3972449458E-03
 -0.3497807454E-03 -0.3077900828E-03 -0.2712391602E-03 -0.2398928973E-03 -0.2127827373E-03 -0.1908136306E-03
 -0.1727021560E-03 -0.1579561387E-03 -0.1454710854E-03 -0.1360849266E-03 -0.1286341709E-03 -0.1209604633E-03
 -0.1169635667E-03 -0.1124742566E-03 -0.1082716291E-03 -0.1045606152E-03 -0.1017667275E-03 -0.9791886911E-04
 -0.9372446743E-04 -0.8912081171E-04 -0.8409960325E-04 -0.7869929889E-04
 -0.2871009593E-01 -0.3441032109E-01 -0.4054783500E-01 -0.4661201395E-01 -0.5172056987E-01 -0.5464723472E-01
 -0.5414727879E-01 -0.4959766966E-01 -0.4165127886E-01 -0.3219754577E-01 -0.2347293543E-01 -0.1704564249E-01
 -0.1341238907E-01 -0.1220195922E-01 -0.1260526110E-01 -0.1374938871E-01 -0.1493076246E-01 -0.1570250854E-01
 -0.1586861666E-01 -0.1542637007E-01 -0.1449564443E-01 -0.1324853462E-01 -0.1187025833E-01 -0.1052444954E-01
 -0.9339152718E-02 -0.8399511909E-02 -0.7746474704E-02 -0.7378886291E-02 -0.7258027993E-02 -0.7316286930E-02
 -0.7472520718E-02 -0.7629453337E-02 -0.7714204273E-02 -0.7670523580E-02 -0.7467024918E-02 -0.7102491391E-02
 -0.6597510637E-02 -0.5988238847E-02 -0.5317659299E-02 -0.4628121845E-02 -0.3956045957E-02 -0.3329073527E-02
 -0.2764344873E-02 -0.2272968170E-02 -0.1856553218E-02 -0.1512314594E-02 -0.1233165047E-02 -0.1013076742E-02
 -0.8433524793E-03 -0.7159613899E-03 -0.6228445064E-03 -0.5575684996E-03 -0.5150769967E-03 -0.4909495088E-03
 -0.4817327353E-03 -0.4846248240E-03 -0.5012768868E-03 -0.5203697813E-03 -0.5474512369E-03 -0.5758848720E-03
 -0.6066720212E-03 -0.6368354506E-03 -0.6641848389E-03 -0.6879381105E-03 -0.7040924595E-03 -0.7123596747E-03
 -0.7113887962E-03 -0.7018502321E-03 -0.6820811976E-03 -0.6544259640E-03 -0.6214014727E-03 -0.5840555604E-03
 -0.5419623931E-03 -0.4982356016E-03 -0.4543917091E-03 -0.4117633253E-03 -0.3714011881E-03 -0.3340640551E-03
 -0.3002370151E-03 -0.2701682034E-03 -0.2439141351E-03 -0.2213856059E-03 -0.2018033188E-03 -0.1862237587E-03
 -0.1735581386E-03 -0.1618702356E-03 -0.1538150104E-03 -0.1476047424E-03 -0.1437777819E-03 -0.1398220359E-03
 -0.1366744942E-03 -0.1339338611E-03 -0.1321987898E-03 -0.1295479157E-03 -0.1264614073E-03 -0.1227590288E-03
 -0.1183306585E-03 -0.1131368437E-03 -0.1072045553E-03 -0.9993852237E-04
 -0.3345889190E-01 -0.4156959468E-01 -0.5090141361E-01 -0.6096012259E-01 -0.7069184415E-01 -0.7840554230E-01
 -0.8206165078E-01 -0.8007875309E-01 -0.7240059870E-01 -0.6086252035E-01 -0.4830415145E-01 -0.3717849956E-01
 -0.2876280149E-01 -0.2320329831E-01 -0.1995478941E-01 -0.1823174648E-01 -0.1729995499E-01 -0.1661691273E-01
 -0.1586058254E-01 -0.1489683954E-01 -0.1372437000E-01 -0.1241628095E-01 -0.1108047653E-01 -0.9823774505E-02
 -0.8737765100E-02 -0.7885522131E-02 -0.7296852151E-02 -0.6967474903E-02 -0.6861054178E-02 -0.6915942799E-02
 -0.7058181451E-02 -0.7199833775E-02 -0.7274185854E-02 -0.7229668378E-02 -0.7037491284E-02 -0.6695819849E-02
 -0.6223823434E-02 -0.5654077676E-02 -0.5026283786E-02 -0.4379653235E-02 -0.3748124165E-02 -0.3157648857E-02
 -0.2625439082E-02 -0.2159504051E-02 -0.1764209590E-02 -0.1435559793E-02 -0.1169575415E-02 -0.9576370633E-03
 -0.7934771328E-03 -0.6685651886E-03 -0.5755670013E-03 -0.5082903198E-03 -0.4618962360E-03 -0.4320783173E-03
 -0.4154955328E-03 -0.4094682232E-03 -0.4156697867E-03 -0.4254480120E-03 -0.4387127744E-03 -0.4554909978E-03
 -0.4728781125E-03 -0.4913773498E-03 -0.5084488408E-03 -0.5226166670E-03 -0.5325991098E-03 -0.5391363931E-03
 -0.5393824654E-03 -0.5330697995E-03 -0.5188012526E-03 -0.5019320149E-03 -0.4817170576E-03 -0.4562137745E-03
 -0.4283170816E-03 -0.3991483769E-03 -0.3697502186E-03 -0.3410285915E-03 -0.3137197606E-03 -0.2883798963E-03
 -0.2653927115E-03 -0.2449889210E-03 -0.2272713020E-03 -0.2122401316E-03 -0.1978292231E-03 -0.1877944436E-03
 -0.1799719058E-03 -0.1741333456E-03 -0.1700090915E-03 -0.1689045555E-03 -0.1668534690E-03 -0.1643013281E-03
 -0.1644571303E-03 -0.1645588430E-03 -0.1635927042E-03 -0.1619697290E-03 -0.1594255039E-03 -0.1557719867E-03
 -0.1509071820E-03 -0.1448181496E-03 -0.1375768121E-03 -0.1287607705E-03
 -0.3700464285E-01 -0.4689712409E-01 -0.5855238551E-01 -0.7147742522E-01 -0.8450447335E-01 -0.9566179731E-01
 -0.1024276800E+00 -0.1026285589E+00 -0.9567356272E-01 -0.8318405290E-01 -0.6822609346E-01 -0.5378803774E-01
 -0.4173795185E-01 -0.3269290265E-01 -0.2640207803E-01 -0.2221511578E-01 -0.1942030336E-01 -0.1742505641E-01
 -0.1581791730E-01 -0.1436099736E-01 -0.1295205556E-01 -0.1157630952E-01 -0.1027086395E-01 -0.9092490948E-02
 -0.8094797747E-02 -0.7318981296E-02 -0.6783442377E-02 -0.6480061916E-02 -0.6375115741E-02 -0.6413599195E-02
 -0.6530393432E-02 -0.6646512196E-02 -0.6704095044E-02 -0.6655880637E-02 -0.6477608828E-02 -0.6165075653E-02
 -0.5734932039E-02 -0.5216128501E-02 -0.4644583169E-02 -0.4054090170E-02 -0.3475878627E-02 -0.2933668187E-02
 -0.2443417019E-02 -0.2013805586E-02 -0.1647009761E-02 -0.1340518057E-02 -0.1091755209E-02 -0.8925816524E-03
 -0.7371165852E-03 -0.6177079742E-03 -0.5275405113E-03 -0.4608276025E-03 -0.4130912202E-03 -0.3802541393E-03
 -0.3591762274E-03 -0.3484015653E-03 -0.3486610969E-03 -0.3490797102E-03 -0.3540913107E-03 -0.3623270763E-03
 -0.3725176139E-03 -0.3818697403E-03 -0.3920327613E-03 -0.4007081928E-03 -0.4069915941E-03 -0.4108142483E-03
 -0.4091582038E-03 -0.4075149769E-03 -0.4000819107E-03 -0.3918070349E-03 -0.3783260329E-03 -0.3625582603E-03
 -0.3452051470E-03 -0.3269808914E-03 -0.3085622689E-03 -0.2905515510E-03 -0.2734542118E-03 -0.2576704351E-03
 -0.2434974956E-03 -0.2311390837E-03 -0.2193877389E-03 -0.2107164992E-03 -0.2034537473E-03 -0.1987609172E-03
 -0.1958029610E-03 -0.1944163263E-03 -0.1942617873E-03 -0.1951856017E-03 -0.1969052243E-03 -0.2005515002E-03
 -0.2031926182E-03 -0.2041341631E-03 -0.2049075286E-03 -0.2044587807E-03 -0.2024836015E-03 -0.1987730773E-03
 -0.1932289957E-03 -0.1858695307E-03 -0.1761808631E-03 -0.1658493228E-03
 -0.3878816233E-01 -0.4958157975E-01 -0.6235017896E-01 -0.7657559097E-01 -0.9103868454E-01 -0.1037028466E+00
 -0.1119776727E+00 -0.1135657587E+00 -0.1076610052E+00 -0.9556599981E-01 -0.8013301610E-01 -0.6439146936E-01
 -0.5047836401E-01 -0.3934967249E-01 -0.3104700755E-01 -0.2511227703E-01 -0.2092668484E-01 -0.1791340633E-01
 -0.1562635401E-01 -0.1376641696E-01 -0.1216158385E-01 -0.1073076118E-01 -0.9454647686E-02 -0.8345112233E-02
 -0.7426309715E-02 -0.6716803843E-02 -0.6224477356E-02 -0.5937713975E-02 -0.5825334194E-02 -0.5842922018E-02
 -0.5922970087E-02 -0.6009190288E-02 -0.6045542432E-02 -0.5993147086E-02 -0.5828680408E-02 -0.5549645341E-02
 -0.5167456651E-02 -0.4707150809E-02 -0.4198755705E-02 -0.3672720805E-02 -0.3157189132E-02 -0.2671220714E-02
 -0.2229765135E-02 -0.1841779799E-02 -0.1509627691E-02 -0.1231787756E-02 -0.1002607332E-02 -0.8196988238E-03
 -0.6756622006E-03 -0.5641295582E-03 -0.4789371414E-03 -0.4148198212E-03 -0.3684731560E-03 -0.3347225378E-03
 -0.3125058607E-03 -0.2976720492E-03 -0.2927599062E-03 -0.2883334513E-03 -0.2880026972E-03 -0.2906587987E-03
 -0.2953202484E-03 -0.3010924689E-03 -0.3052475334E-03 -0.3100715788E-03 -0.3123688321E-03 -0.3161756301E-03
 -0.3173370378E-03 -0.3161939833E-03 -0.3120073268E-03 -0.3089452084E-03 -0.3037212572E-03 -0.2953312770E-03
 -0.2860157527E-03 -0.2762146668E-03 -0.2663537404E-03 -0.2568218721E-03 -0.2479573477E-03 -0.2400421512E-03
 -0.2321378654E-03 -0.2244819069E-03 -0.2201868597E-03 -0.2174294547E-03 -0.2157322021E-03 -0.2142546680E-03
 -0.2185673729E-03 -0.2216385131E-03 -0.2259210654E-03 -0.2332619244E-03 -0.2388590901E-03 -0.2468314580E-03
 -0.2518953138E-03 -0.2560411175E-03 -0.2587544534E-03 -0.2591015091E-03 -0.2577429724E-03 -0.2538543058E-03
 -0.2473359258E-03 -0.2375276385E-03 -0.2262533742E-03 -0.2128953580E-03
 -0.3863191731E-01 -0.4942275463E-01 -0.6210046479E-01 -0.7611602937E-01 -0.9027833890E-01 -0.1026812404E+00
 -0.1109922162E+00 -0.1131730017E+00 -0.1084302530E+00 -0.9775297997E-01 -0.8348934186E-01 -0.6831555980E-01
 -0.5430757699E-01 -0.4258241269E-01 -0.3342017456E-01 -0.2657581589E-01 -0.2157732263E-01 -0.1792387007E-01
 -0.1518985374E-01 -0.1306043890E-01 -0.1132869184E-01 -0.9873038483E-02 -0.8634569364E-02 -0.7592233392E-02
 -0.6744239073E-02 -0.6093345876E-02 -0.5638015014E-02 -0.5362249724E-02 -0.5238089527E-02 -0.5227257219E-02
 -0.5272510500E-02 -0.5326471198E-02 -0.5342743290E-02 -0.5284746548E-02 -0.5135469933E-02 -0.4890480521E-02
 -0.4558390025E-02 -0.4159447169E-02 -0.3718492395E-02 -0.3261122917E-02 -0.2809920908E-02 -0.2384033859E-02
 -0.1995803402E-02 -0.1654717024E-02 -0.1359620099E-02 -0.1112401661E-02 -0.9071671968E-03 -0.7431574698E-03
 -0.6117008722E-03 -0.5097861266E-03 -0.4311823255E-03 -0.3712123799E-03 -0.3263830831E-03 -0.2944777293E-03
 -0.2707773972E-03 -0.2553231377E-03 -0.2478811770E-03 -0.2406504184E-03 -0.2370862956E-03 -0.2362876622E-03
 -0.2374910504E-03 -0.2378220717E-03 -0.2402831460E-03 -0.2420095321E-03 -0.2461035775E-03 -0.2489273090E-03
 -0.2508778783E-03 -0.2519083723E-03 -0.2529744641E-03 -0.2516148237E-03 -0.2494281747E-03 -0.2470367179E-03
 -0.2439505535E-03 -0.2407758625E-03 -0.2377734716E-03 -0.2332279153E-03 -0.2310725761E-03 -0.2285886583E-03
 -0.2280286148E-03 -0.2285820926E-03 -0.2303690230E-03 -0.2328333760E-03 -0.2374981792E-03 -0.2455253495E-03
 -0.2524614829E-03 -0.2606717628E-03 -0.2699284456E-03 -0.2819195485E-03 -0.2926495177E-03 -0.3024835237E-03
 -0.3116127403E-03 -0.3191298126E-03 -0.3265224381E-03 -0.3289500563E-03 -0.3276954243E-03 -0.3234902459E-03
 -0.3156420387E-03 -0.3036711816E-03 -0.2891911191E-03 -0.2719062694E-03
 -0.3672462391E-01 -0.4677810192E-01 -0.5843483724E-01 -0.7113914258E-01 -0.8380074945E-01 -0.9479039504E-01
 -0.1021992524E+00 -0.1044100611E+00 -0.1007800569E+00 -0.9200190532E-01 -0.7986111991E-01 -0.6649290514E-01
 -0.5369368584E-01 -0.4256835478E-01 -0.3354141299E-01 -0.2655646129E-01 -0.2130382488E-01 -0.1739321066E-01
 -0.1446008747E-01 -0.1221118093E-01 -0.1043580967E-01 -0.8996986982E-02 -0.7812271948E-02 -0.6840002160E-02
 -0.6060602733E-02 -0.5464055318E-02 -0.5040722241E-02 -0.4773933846E-02 -0.4638441373E-02 -0.4600320194E-02
 -0.4612534496E-02 -0.4636049679E-02 -0.4632424253E-02 -0.4572358194E-02 -0.4436627015E-02 -0.4224495413E-02
 -0.3942185846E-02 -0.3603676185E-02 -0.3229064159E-02 -0.2840043822E-02 -0.2455264503E-02 -0.2090186041E-02
 -0.1757139827E-02 -0.1460055010E-02 -0.1203195164E-02 -0.9860334661E-03 -0.8056450262E-03 -0.6621319047E-03
 -0.5472111649E-03 -0.4562483689E-03 -0.3834750670E-03 -0.3288450031E-03 -0.2883466192E-03 -0.2573030778E-03
 -0.2352830726E-03 -0.2188216596E-03 -0.2076780123E-03 -0.1993129702E-03 -0.1942690643E-03 -0.1918060352E-03
 -0.1909517545E-03 -0.1919933453E-03 -0.1940572218E-03 -0.1967621337E-03 -0.1984420358E-03 -0.2014743213E-03
 -0.2036820813E-03 -0.2090323233E-03 -0.2103639956E-03 -0.2125805836E-03 -0.2146760489E-03 -0.2167672240E-03
 -0.2172104668E-03 -0.2198797242E-03 -0.2226000776E-03 -0.2249783641E-03 -0.2287544154E-03 -0.2333200188E-03
 -0.2387954670E-03 -0.2452976317E-03 -0.2529387726E-03 -0.2634685443E-03 -0.2734092374E-03 -0.2847303400E-03
 -0.2974051576E-03 -0.3113098925E-03 -0.3285223634E-03 -0.3444775047E-03 -0.3599159347E-03 -0.3748122129E-03
 -0.3883842977E-03 -0.3997870796E-03 -0.4081780116E-03 -0.4127922988E-03 -0.4151516140E-03 -0.4098748380E-03
 -0.3996322066E-03 -0.3854139183E-03 -0.3668210263E-03 -0.3437510977E-03
 -0.3349048762E-01 -0.4233550432E-01 -0.5242365046E-01 -0.6322993102E-01 -0.7382299019E-01 -0.8289987531E-01
 -0.8900827561E-01 -0.9095869153E-01 -0.8827765824E-01 -0.8144109555E-01 -0.7171032004E-01 -0.6068589559E-01
 -0.4979378697E-01 -0.4000969135E-01 -0.3180592697E-01 -0.2525766847E-01 -0.2019827561E-01 -0.1635564619E-01
 -0.1344469870E-01 -0.1121759203E-01 -0.9481912606E-02 -0.8103072824E-02 -0.6991815091E-02 -0.6095823600E-02
 -0.5385039501E-02 -0.4841164313E-02 -0.4449716382E-02 -0.4192994074E-02 -0.4050790872E-02 -0.3986463862E-02
 -0.3970967558E-02 -0.3968278468E-02 -0.3947768154E-02 -0.3885303827E-02 -0.3766268288E-02 -0.3583363911E-02
 -0.3346323869E-02 -0.3065102934E-02 -0.2753702292E-02 -0.2429923168E-02 -0.2108067913E-02 -0.1802287580E-02
 -0.1519834908E-02 -0.1267734086E-02 -0.1048368016E-02 -0.8623598792E-03 -0.7067713890E-03 -0.5803269570E-03
 -0.4798612259E-03 -0.3997317549E-03 -0.3369992471E-03 -0.2896575817E-03 -0.2502264876E-03 -0.2226871547E-03
 -0.2015195062E-03 -0.1896524653E-03 -0.1772496325E-03 -0.1685998379E-03 -0.1625474391E-03 -0.1593089090E-03
 -0.1579763987E-03 -0.1581727679E-03 -0.1595854011E-03 -0.1628195574E-03 -0.1662285763E-03 -0.1702864739E-03
 -0.1746955212E-03 -0.1788423466E-03 -0.1820713751E-03 -0.1875159536E-03 -0.1917238975E-03 -0.1978621199E-03
 -0.2045718486E-03 -0.2119297119E-03 -0.2191892723E-03 -0.2278680038E-03 -0.2378601651E-03 -0.2483198099E-03
 -0.2597556617E-03 -0.2746161246E-03 -0.2879056609E-03 -0.3019571161E-03 -0.3181180657E-03 -0.3358455866E-03
 -0.3548700778E-03 -0.3774833889E-03 -0.3984877579E-03 -0.4210174475E-03 -0.4427645556E-03 -0.4636416720E-03
 -0.4826544477E-03 -0.4987161960E-03 -0.5107349672E-03 -0.5177150654E-03 -0.5188598904E-03 -0.5129971034E-03
 -0.5031365291E-03 -0.4843789298E-03 -0.4606572935E-03 -0.4321064769E-03
 -0.2945521741E-01 -0.3688341344E-01 -0.4520646698E-01 -0.5396172837E-01 -0.6239878526E-01 -0.6953069914E-01
 -0.7430788194E-01 -0.7589841796E-01 -0.7397393494E-01 -0.6885100831E-01 -0.6139526226E-01 -0.5273162967E-01
 -0.4393962683E-01 -0.3580997491E-01 -0.2879069181E-01 -0.2302774019E-01 -0.1846060346E-01 -0.1491947915E-01
 -0.1219933126E-01 -0.1010648231E-01 -0.8480190416E-02 -0.7200162850E-02 -0.6181043492E-02 -0.5368367601E-02
 -0.4727686504E-02 -0.4236856834E-02 -0.3878145008E-02 -0.3634234157E-02 -0.3487111611E-02 -0.3406028321E-02
 -0.3367852115E-02 -0.3344506252E-02 -0.3310991676E-02 -0.3248457383E-02 -0.3143316570E-02 -0.2991811870E-02
 -0.2793953464E-02 -0.2563484554E-02 -0.2309571055E-02 -0.2045529059E-02 -0.1780774091E-02 -0.1527500409E-02
 -0.1293367894E-02 -0.1083305117E-02 -0.8995364204E-03 -0.7416821123E-03 -0.6109927602E-03 -0.5031567505E-03
 -0.4170466662E-03 -0.3478690173E-03 -0.2945479859E-03 -0.2522019775E-03 -0.2193102641E-03 -0.1952947301E-03
 -0.1765599477E-03 -0.1630034354E-03 -0.1515641465E-03 -0.1434222720E-03 -0.1379419205E-03 -0.1346487450E-03
 -0.1331861865E-03 -0.1332813444E-03 -0.1347200850E-03 -0.1383199438E-03 -0.1423238395E-03 -0.1502438694E-03
 -0.1557352400E-03 -0.1613211601E-03 -0.1645959205E-03 -0.1727067967E-03 -0.1809407268E-03 -0.1911336642E-03
 -0.2023555904E-03 -0.2139348386E-03 -0.2271297137E-03 -0.2413884030E-03 -0.2575493261E-03 -0.2736152992E-03
 -0.2908558753E-03 -0.3093374158E-03 -0.3296986385E-03 -0.3506351629E-03 -0.3736224479E-03 -0.4008307529E-03
 -0.4266867202E-03 -0.4540104344E-03 -0.4833595990E-03 -0.5139726007E-03 -0.5430561093E-03 -0.5709470045E-03
 -0.5963829320E-03 -0.6179694047E-03 -0.6342941816E-03 -0.6433814890E-03 -0.6449021328E-03 -0.6390306429E-03
 -0.6246752038E-03 -0.6017238227E-03 -0.5738822240E-03 -0.5375104029E-03
 -0.2510913719E-01 -0.3111687451E-01 -0.3772954624E-01 -0.4456343973E-01 -0.5104223284E-01 -0.5644858322E-01
 -0.6005102120E-01 -0.6128670632E-01 -0.5993608900E-01 -0.5620607094E-01 -0.5067316164E-01 -0.4411202549E-01
 -0.3729185308E-01 -0.3081767029E-01 -0.2508304762E-01 -0.2025226965E-01 -0.1633148691E-01 -0.1322835642E-01
 -0.1080665068E-01 -0.8925035179E-02 -0.7457801994E-02 -0.6304751222E-02 -0.5392691113E-02 -0.4668940017E-02
 -0.4099809304E-02 -0.3661755917E-02 -0.3337275187E-02 -0.3112391038E-02 -0.2962892781E-02 -0.2872363709E-02
 -0.2819021584E-02 -0.2781063720E-02 -0.2738789991E-02 -0.2676606676E-02 -0.2584409087E-02 -0.2458615781E-02
 -0.2300225943E-02 -0.2111260275E-02 -0.1907807528E-02 -0.1694123216E-02 -0.1480195637E-02 -0.1274740523E-02
 -0.1083921345E-02 -0.9116500734E-03 -0.7604810406E-03 -0.6297368065E-03 -0.5208581391E-03 -0.4304404931E-03
 -0.3572092880E-03 -0.3004430104E-03 -0.2541373439E-03 -0.2173223708E-03 -0.1898049925E-03 -0.1683059490E-03
 -0.1519479223E-03 -0.1426654603E-03 -0.1328094279E-03 -0.1258530833E-03 -0.1212809691E-03 -0.1159383237E-03
 -0.1148898474E-03 -0.1154094671E-03 -0.1181759796E-03 -0.1253688909E-03 -0.1297588072E-03 -0.1355763181E-03
 -0.1428248000E-03 -0.1490707546E-03 -0.1591374671E-03 -0.1706862508E-03 -0.1835308527E-03 -0.1944724421E-03
 -0.2095788476E-03 -0.2264004522E-03 -0.2446988744E-03 -0.2644519758E-03 -0.2856305283E-03 -0.3082109628E-03
 -0.3321901322E-03 -0.3577552268E-03 -0.3871100628E-03 -0.4155623168E-03 -0.4456952444E-03 -0.4776252519E-03
 -0.5113858550E-03 -0.5476399430E-03 -0.5846855780E-03 -0.6225008588E-03 -0.6601178490E-03 -0.6962332205E-03
 -0.7310422570E-03 -0.7591261735E-03 -0.7805311474E-03 -0.7928817824E-03 -0.7964057909E-03 -0.7893442002E-03
 -0.7714553098E-03 -0.7431472450E-03 -0.7050589221E-03 -0.6622719167E-03
 -0.2083841881E-01 -0.2555151688E-01 -0.3065120281E-01 -0.3583462761E-01 -0.4067562621E-01 -0.4466862482E-01
 -0.4731665570E-01 -0.4824709983E-01 -0.4731639133E-01 -0.4465816435E-01 -0.4064977840E-01 -0.3581066401E-01
 -0.3067646268E-01 -0.2569596074E-01 -0.2117683949E-01 -0.1727480079E-01 -0.1404043642E-01 -0.1142891039E-01
 -0.9356722963E-02 -0.7726938458E-02 -0.6446732138E-02 -0.5437852343E-02 -0.4640144602E-02 -0.4007948354E-02
 -0.3510342210E-02 -0.3125675124E-02 -0.2839659627E-02 -0.2630584502E-02 -0.2487084743E-02 -0.2392859934E-02
 -0.2330759439E-02 -0.2283821323E-02 -0.2237262183E-02 -0.2177741722E-02 -0.2098193071E-02 -0.1993784672E-02
 -0.1867702993E-02 -0.1718810718E-02 -0.1555863472E-02 -0.1382316851E-02 -0.1212644652E-02 -0.1048475728E-02
 -0.8947597201E-03 -0.7578045789E-03 -0.6353721649E-03 -0.5289100966E-03 -0.4397454762E-03 -0.3632181425E-03
 -0.3037095871E-03 -0.2557541837E-03 -0.2170504904E-03 -0.1865192640E-03 -0.1634905645E-03 -0.1453071676E-03
 -0.1350759412E-03 -0.1236541439E-03 -0.1153261979E-03 -0.1095361496E-03 -0.1058845173E-03 -0.1040943613E-03
 -0.1039815604E-03 -0.1095953275E-03 -0.1128612390E-03 -0.1170709230E-03 -0.1229069892E-03 -0.1304181143E-03
 -0.1380391828E-03 -0.1479466586E-03 -0.1606716911E-03 -0.1753420361E-03 -0.1895826621E-03 -0.2074158066E-03
 -0.2275729034E-03 -0.2497166665E-03 -0.2730418178E-03 -0.2991429004E-03 -0.3270145412E-03 -0.3567352902E-03
 -0.3879538580E-03 -0.4207969168E-03 -0.4547653407E-03 -0.4911991612E-03 -0.5295324505E-03 -0.5699133033E-03
 -0.6124091597E-03 -0.6578025226E-03 -0.7041834513E-03 -0.7520596666E-03 -0.7992388095E-03 -0.8446150963E-03
 -0.8862118642E-03 -0.9217961784E-03 -0.9496320856E-03 -0.9664918506E-03 -0.9711598411E-03 -0.9625485573E-03
 -0.9403482034E-03 -0.9050882128E-03 -0.8586310515E-03 -0.8016489512E-03
 -0.1690244898E-01 -0.2050981917E-01 -0.2435110474E-01 -0.2819650772E-01 -0.3174001391E-01 -0.3463331701E-01
 -0.3654469096E-01 -0.3723089430E-01 -0.3659927852E-01 -0.3473547157E-01 -0.3188370475E-01 -0.2838692598E-01
 -0.2461011092E-01 -0.2087324410E-01 -0.1741089053E-01 -0.1436132802E-01 -0.1177793040E-01 -0.9646601505E-02
 -0.7931071162E-02 -0.6563448522E-02 -0.5478798715E-02 -0.4618894381E-02 -0.3936228876E-02 -0.3395315326E-02
 -0.2967794495E-02 -0.2635213408E-02 -0.2384475673E-02 -0.2197756869E-02 -0.2064265266E-02 -0.1971509848E-02
 -0.1906121991E-02 -0.1855044205E-02 -0.1807019986E-02 -0.1754711522E-02 -0.1685302910E-02 -0.1599112550E-02
 -0.1495984395E-02 -0.1378321330E-02 -0.1252057782E-02 -0.1118906721E-02 -0.9855956503E-03 -0.8534115576E-03
 -0.7324800013E-03 -0.6218826800E-03 -0.5230178564E-03 -0.4383336508E-03 -0.3662053567E-03 -0.3062875463E-03
 -0.2569791262E-03 -0.2169570999E-03 -0.1874172283E-03 -0.1628142727E-03 -0.1407833387E-03 -0.1258489272E-03
 -0.1176369363E-03 -0.1083402236E-03 -0.1016920997E-03 -0.9726511602E-04 -0.9476417299E-04 -0.9848552080E-04
 -0.9883258518E-04 -0.1015016190E-03 -0.1053380678E-03 -0.1109279479E-03 -0.1170783367E-03 -0.1261424343E-03
 -0.1372262340E-03 -0.1500242831E-03 -0.1634395229E-03 -0.1812500352E-03 -0.2013741818E-03 -0.2241336265E-03
 -0.2494845317E-03 -0.2774148325E-03 -0.3078580915E-03 -0.3398643584E-03 -0.3752943570E-03 -0.4126405856E-03
 -0.4519296263E-03 -0.4924465597E-03 -0.5356334593E-03 -0.5806858816E-03 -0.6279294873E-03 -0.6774688817E-03
 -0.7307160163E-03 -0.7853064932E-03 -0.8419096139E-03 -0.8997004869E-03 -0.9573217852E-03 -0.1012857706E-02
 -0.1063892762E-02 -0.1106974449E-02 -0.1140764916E-02 -0.1161713532E-02 -0.1168883320E-02 -0.1158301135E-02
 -0.1130951453E-02 -0.1088018939E-02 -0.1030270844E-02 -0.9602464328E-03
 -0.1344411947E-01 -0.1615046462E-01 -0.1899016733E-01 -0.2179416220E-01 -0.2434760624E-01 -0.2641451694E-01
 -0.2777615683E-01 -0.2827515663E-01 -0.2785217139E-01 -0.2656177292E-01 -0.2456088005E-01 -0.2207354802E-01
 -0.1934461926E-01 -0.1659703029E-01 -0.1400330807E-01 -0.1167453792E-01 -0.9663934100E-02 -0.7978979774E-02
 -0.6597471726E-02 -0.5480821085E-02 -0.4585422355E-02 -0.3864818196E-02 -0.3293442430E-02 -0.2838817345E-02
 -0.2478402789E-02 -0.2197999588E-02 -0.1979622435E-02 -0.1815240098E-02 -0.1694474150E-02 -0.1610997444E-02
 -0.1546164194E-02 -0.1494888278E-02 -0.1447255497E-02 -0.1396397205E-02 -0.1337161628E-02 -0.1266775335E-02
 -0.1186820853E-02 -0.1094860171E-02 -0.9958628132E-03 -0.8924797508E-03 -0.7887660114E-03 -0.6884575232E-03
 -0.5949884835E-03 -0.5089737935E-03 -0.4269765336E-03 -0.3599784896E-03 -0.3021840901E-03 -0.2553708103E-03
 -0.2158534432E-03 -0.1836463420E-03 -0.1582530415E-03 -0.1385635164E-03 -0.1228778448E-03 -0.1108208738E-03
 -0.1014236240E-03 -0.9665929668E-04 -0.9662091625E-04 -0.9326001384E-04 -0.9162266084E-04 -0.9161291269E-04
 -0.9320671636E-04 -0.9722251593E-04 -0.1024626260E-03 -0.1083845812E-03 -0.1175975787E-03 -0.1286958115E-03
 -0.1413039190E-03 -0.1550233223E-03 -0.1736873209E-03 -0.1951457672E-03 -0.2198669191E-03 -0.2476525669E-03
 -0.2786983744E-03 -0.3129910636E-03 -0.3506120495E-03 -0.3910756254E-03 -0.4334087185E-03 -0.4793268992E-03
 -0.5275001297E-03 -0.5772037132E-03 -0.6296411382E-03 -0.6841519825E-03 -0.7414445458E-03 -0.8007960531E-03
 -0.8636599348E-03 -0.9286381821E-03 -0.9959762656E-03 -0.1064775472E-02 -0.1133482182E-02 -0.1199841114E-02
 -0.1260291872E-02 -0.1312948148E-02 -0.1353460615E-02 -0.1378529109E-02 -0.1385466905E-02 -0.1372560656E-02
 -0.1340951434E-02 -0.1288189142E-02 -0.1218075929E-02 -0.1133756125E-02
 -0.1051566687E-01 -0.1251320749E-01 -0.1458126111E-01 -0.1659840867E-01 -0.1841639116E-01 -0.1987727179E-01
 -0.2083801965E-01 -0.2119738332E-01 -0.2091749304E-01 -0.2003299909E-01 -0.1864425200E-01 -0.1689658591E-01
 -0.1495242106E-01 -0.1296443348E-01 -0.1105617852E-01 -0.9312836556E-02 -0.7781203910E-02 -0.6475698352E-02
 -0.5388504509E-02 -0.4497432150E-02 -0.3774551695E-02 -0.3191477887E-02 -0.2723343177E-02 -0.2347271708E-02
 -0.2050739790E-02 -0.1813540768E-02 -0.1628623569E-02 -0.1486941178E-02 -0.1380184607E-02 -0.1300306822E-02
 -0.1239980681E-02 -0.1190718634E-02 -0.1146213724E-02 -0.1100919691E-02 -0.1053089775E-02 -0.9971175360E-03
 -0.9325152210E-03 -0.8609542208E-03 -0.7842549497E-03 -0.7047177331E-03 -0.6252443452E-03 -0.5481544065E-03
 -0.4755182123E-03 -0.4080094323E-03 -0.3495484023E-03 -0.2976352721E-03 -0.2537796929E-03 -0.2165513211E-03
 -0.1856806132E-03 -0.1604353412E-03 -0.1408441447E-03 -0.1254814928E-03 -0.1129003211E-03 -0.1065982053E-03
 -0.9877547189E-04 -0.9318867511E-04 -0.8626723870E-04 -0.8468819094E-04 -0.8731295518E-04 -0.8862632811E-04
 -0.9153555915E-04 -0.9698550909E-04 -0.1040960206E-03 -0.1114774503E-03 -0.1222792221E-03 -0.1331339285E-03
 -0.1480731612E-03 -0.1669768898E-03 -0.1890916776E-03 -0.2147838116E-03 -0.2442762427E-03 -0.2775434586E-03
 -0.3148153421E-03 -0.3562719032E-03 -0.4014411951E-03 -0.4502504601E-03 -0.5023794501E-03 -0.5574602507E-03
 -0.6137434382E-03 -0.6740270589E-03 -0.7369031798E-03 -0.8014804418E-03 -0.8683682400E-03 -0.9385884677E-03
 -0.1011162629E-02 -0.1086737599E-02 -0.1164965777E-02 -0.1244959102E-02 -0.1324169132E-02 -0.1401718393E-02
 -0.1473243703E-02 -0.1534758118E-02 -0.1582883830E-02 -0.1612139165E-02 -0.1619893537E-02 -0.1604494355E-02
 -0.1564567758E-02 -0.1502695766E-02 -0.1418931290E-02 -0.1316755619E-02
 -0.8107596988E-02 -0.9562428843E-02 -0.1105046023E-01 -0.1248611891E-01 -0.1376843151E-01 -0.1479263575E-01
 -0.1546573236E-01 -0.1572278510E-01 -0.1553966091E-01 -0.1493830316E-01 -0.1398269892E-01 -0.1276666191E-01
 -0.1139706603E-01 -0.9977132114E-02 -0.8593578579E-02 -0.7309555578E-02 -0.6163237869E-02 -0.5170700190E-02
 -0.4331734377E-02 -0.3634706197E-02 -0.3063220917E-02 -0.2597177630E-02 -0.2219398848E-02 -0.1914146551E-02
 -0.1671762095E-02 -0.1476419857E-02 -0.1322480316E-02 -0.1202744622E-02 -0.1110678966E-02 -0.1040635079E-02
 -0.9856705026E-03 -0.9405924892E-03 -0.9003612006E-03 -0.8646893398E-03 -0.8231712438E-03 -0.7773983374E-03
 -0.7267030817E-03 -0.6714536398E-03 -0.6126901981E-03 -0.5522799912E-03 -0.4919193586E-03 -0.4333615424E-03
 -0.3771257022E-03 -0.3266469388E-03 -0.2812393065E-03 -0.2431720389E-03 -0.2087866859E-03 -0.1802163026E-03
 -0.1565057338E-03 -0.1371214126E-03 -0.1223826637E-03 -0.1107960409E-03 -0.1016359640E-03 -0.9735121999E-04
 -0.9152971860E-04 -0.8787199363E-04 -0.8586739252E-04 -0.8539870162E-04 -0.8315488799E-04 -0.8616789973E-04
 -0.9405680687E-04 -0.1009919594E-03 -0.1079319001E-03 -0.1181874704E-03 -0.1283949094E-03 -0.1426868812E-03
 -0.1612743208E-03 -0.1832753338E-03 -0.2093038135E-03 -0.2393481411E-03 -0.2739689660E-03 -0.3131490712E-03
 -0.3573640722E-03 -0.4062283915E-03 -0.4597526555E-03 -0.5176259053E-03 -0.5794097216E-03 -0.6445864308E-03
 -0.7120788652E-03 -0.7824647327E-03 -0.8554336771E-03 -0.9304225601E-03 -0.1007599191E-02 -0.1088096028E-02
 -0.1170920620E-02 -0.1256880464E-02 -0.1345732022E-02 -0.1435668959E-02 -0.1526863330E-02 -0.1615225457E-02
 -0.1696838650E-02 -0.1767058231E-02 -0.1820919578E-02 -0.1853696425E-02 -0.1861903465E-02 -0.1842359256E-02
 -0.1794692697E-02 -0.1719613489E-02 -0.1619319187E-02 -0.1501421445E-02
 -0.6173924981E-02 -0.7221921904E-02 -0.8282188909E-02 -0.9295301561E-02 -0.1019317919E-01 -0.1090678166E-01
 -0.1137586584E-01 -0.1155885378E-01 -0.1144036281E-01 -0.1103426227E-01 -0.1038128007E-01 -0.9541774942E-02
 -0.8585657680E-02 -0.7582037771E-02 -0.6590847897E-02 -0.5657684097E-02 -0.4812214789E-02 -0.4069648787E-02
 -0.3432965380E-02 -0.2897849159E-02 -0.2452793602E-02 -0.2086525564E-02 -0.1787016602E-02 -0.1544775121E-02
 -0.1347350864E-02 -0.1189463658E-02 -0.1063265850E-02 -0.9637779269E-03 -0.8865018184E-03 -0.8257675414E-03
 -0.7775159854E-03 -0.7416142811E-03 -0.7067906728E-03 -0.6734374314E-03 -0.6392195641E-03 -0.6026638828E-03
 -0.5631469014E-03 -0.5207026475E-03 -0.4762237343E-03 -0.4306881631E-03 -0.3853370251E-03 -0.3413952838E-03
 -0.2992042641E-03 -0.2612959415E-03 -0.2271613525E-03 -0.1977931421E-03 -0.1723135501E-03 -0.1517097101E-03
 -0.1340369465E-03 -0.1196638228E-03 -0.1091466879E-03 -0.1001798175E-03 -0.9739358175E-04 -0.9215295551E-04
 -0.8867766705E-04 -0.8675522577E-04 -0.8604364188E-04 -0.8697271006E-04 -0.8931149957E-04 -0.9002265467E-04
 -0.9680290774E-04 -0.1037198302E-03 -0.1166709868E-03 -0.1259804443E-03 -0.1402927452E-03 -0.1569766750E-03
 -0.1782309677E-03 -0.2037865068E-03 -0.2335613204E-03 -0.2682160570E-03 -0.3082434549E-03 -0.3539069743E-03
 -0.4051161503E-03 -0.4620419831E-03 -0.5244804551E-03 -0.5920277019E-03 -0.6641030257E-03 -0.7398991001E-03
 -0.8191416848E-03 -0.9008096269E-03 -0.9836731172E-03 -0.1069243637E-02 -0.1156656179E-02 -0.1247133400E-02
 -0.1339673285E-02 -0.1433842234E-02 -0.1532673447E-02 -0.1633536708E-02 -0.1734458636E-02 -0.1832251804E-02
 -0.1922562729E-02 -0.2000119976E-02 -0.2059243145E-02 -0.2094491685E-02 -0.2101816906E-02 -0.2077593180E-02
 -0.2017352430E-02 -0.1930325451E-02 -0.1816471174E-02 -0.1681528474E-02
 -0.4651231599E-02 -0.5399328400E-02 -0.6148791316E-02 -0.6858830456E-02 -0.7483895031E-02 -0.7978700103E-02
 -0.8304313426E-02 -0.8434128047E-02 -0.8358326292E-02 -0.8085660771E-02 -0.7642028335E-02 -0.7066178272E-02
 -0.6403646032E-02 -0.5700360882E-02 -0.4997187270E-02 -0.4326644925E-02 -0.3710788605E-02 -0.3163359695E-02
 -0.2687189501E-02 -0.2281336068E-02 -0.1940345873E-02 -0.1656828890E-02 -0.1424090156E-02 -0.1232026194E-02
 -0.1075368626E-02 -0.9484037340E-03 -0.8470933686E-03 -0.7662420078E-03 -0.7017811258E-03 -0.6521184722E-03
 -0.6138438172E-03 -0.5800635056E-03 -0.5503904764E-03 -0.5225204103E-03 -0.4947013070E-03 -0.4657879007E-03
 -0.4351643777E-03 -0.4029697109E-03 -0.3695430697E-03 -0.3355805244E-03 -0.3019172428E-03 -0.2686085606E-03
 -0.2382438238E-03 -0.2102873674E-03 -0.1851558032E-03 -0.1639783851E-03 -0.1454854928E-03 -0.1299897302E-03
 -0.1172763230E-03 -0.1087686037E-03 -0.1011596388E-03 -0.9525182419E-04 -0.9361381628E-04 -0.9142816115E-04
 -0.8988562218E-04 -0.8961372132E-04 -0.9055628405E-04 -0.9295695478E-04 -0.9656446188E-04 -0.1016584517E-03
 -0.1042499293E-03 -0.1135660336E-03 -0.1224766717E-03 -0.1361844738E-03 -0.1547810606E-03 -0.1746966338E-03
 -0.1985814909E-03 -0.2276124255E-03 -0.2613328527E-03 -0.3006954684E-03 -0.3463978297E-03 -0.3984687553E-03
 -0.4571098675E-03 -0.5224227667E-03 -0.5941544975E-03 -0.6717945546E-03 -0.7544704685E-03 -0.8417837251E-03
 -0.9323475421E-03 -0.1025251125E-02 -0.1119792906E-02 -0.1214845698E-02 -0.1312796917E-02 -0.1409861469E-02
 -0.1511338891E-02 -0.1615503603E-02 -0.1722371279E-02 -0.1831116442E-02 -0.1939734894E-02 -0.2044846737E-02
 -0.2141718452E-02 -0.2224559788E-02 -0.2287038787E-02 -0.2323457830E-02 -0.2323992603E-02 -0.2293592283E-02
 -0.2227744276E-02 -0.2128211439E-02 -0.1999174234E-02 -0.1846038070E-02
 -0.3471520783E-02 -0.4001508450E-02 -0.4527807597E-02 -0.5022675156E-02 -0.5455813871E-02 -0.5797620427E-02
 -0.6022969638E-02 -0.6114831949E-02 -0.6066929027E-02 -0.5884776962E-02 -0.5584833326E-02 -0.5191938843E-02
 -0.4735659142E-02 -0.4246272904E-02 -0.3751633026E-02 -0.3274264619E-02 -0.2831202626E-02 -0.2431233396E-02
 -0.2079436964E-02 -0.1776014349E-02 -0.1518245624E-02 -0.1302694563E-02 -0.1122309526E-02 -0.9730945733E-03
 -0.8504090186E-03 -0.7501434719E-03 -0.6699080906E-03 -0.6044569313E-03 -0.5536273774E-03 -0.5145320900E-03
 -0.4807765967E-03 -0.4525802507E-03 -0.4279260694E-03 -0.4051225186E-03 -0.3828146949E-03 -0.3602306027E-03
 -0.3368687079E-03 -0.3126558370E-03 -0.2878252834E-03 -0.2628224347E-03 -0.2373803356E-03 -0.2139890896E-03
 -0.1920115257E-03 -0.1718857041E-03 -0.1550770685E-03 -0.1393712447E-03 -0.1265928034E-03 -0.1161100655E-03
 -0.1077585372E-03 -0.1021488694E-03 -0.9735145790E-04 -0.9778672486E-04 -0.9561217075E-04 -0.9464373875E-04
 -0.9572305929E-04 -0.9700258783E-04 -0.9976900330E-04 -0.1031959301E-03 -0.1078571968E-03 -0.1137952641E-03
 -0.1211170929E-03 -0.1244927727E-03 -0.1369703877E-03 -0.1522260026E-03 -0.1699873911E-03 -0.1956452101E-03
 -0.2226814724E-03 -0.2544309619E-03 -0.2919963337E-03 -0.3362356880E-03 -0.3872807616E-03 -0.4458314431E-03
 -0.5119489762E-03 -0.5857337489E-03 -0.6668797107E-03 -0.7546134422E-03 -0.8485782640E-03 -0.9471753411E-03
 -0.1049132472E-02 -0.1153225202E-02 -0.1258454125E-02 -0.1361753487E-02 -0.1468003322E-02 -0.1575339630E-02
 -0.1683986534E-02 -0.1794534641E-02 -0.1907154240E-02 -0.2021148393E-02 -0.2134555854E-02 -0.2243906536E-02
 -0.2344221398E-02 -0.2429312986E-02 -0.2492400218E-02 -0.2522721916E-02 -0.2522727440E-02 -0.2485304943E-02
 -0.2409650892E-02 -0.2297799966E-02 -0.2153697105E-02 -0.1985746673E-02
 -0.2569975123E-02 -0.2943068109E-02 -0.3310649489E-02 -0.3653986892E-02 -0.3953019793E-02 -0.4188442241E-02
 -0.4344050665E-02 -0.4408938072E-02 -0.4379079710E-02 -0.4257947366E-02 -0.4055997300E-02 -0.3789139282E-02
 -0.3476447222E-02 -0.3138063411E-02 -0.2793268040E-02 -0.2456286831E-02 -0.2139294402E-02 -0.1850323138E-02
 -0.1593212241E-02 -0.1368962805E-02 -0.1177501564E-02 -0.1013756679E-02 -0.8764905416E-03 -0.7619944554E-03
 -0.6670979355E-03 -0.5893645428E-03 -0.5270465718E-03 -0.4759589839E-03 -0.4371517016E-03 -0.4037094463E-03
 -0.3763566730E-03 -0.3534385294E-03 -0.3334871514E-03 -0.3152320192E-03 -0.2977801709E-03 -0.2804407910E-03
 -0.2628488214E-03 -0.2449101047E-03 -0.2267522659E-03 -0.2078304564E-03 -0.1904363048E-03 -0.1738162927E-03
 -0.1583585851E-03 -0.1443780106E-03 -0.1328948632E-03 -0.1229641528E-03 -0.1149092693E-03 -0.1086730278E-03
 -0.1041181993E-03 -0.1019418837E-03 -0.1027429673E-03 -0.1018647789E-03 -0.1020351581E-03 -0.1030734409E-03
 -0.1066378923E-03 -0.1099324369E-03 -0.1135549594E-03 -0.1180701622E-03 -0.1236834909E-03 -0.1295220635E-03
 -0.1384831138E-03 -0.1462223304E-03 -0.1551515139E-03 -0.1708022602E-03 -0.1911239670E-03 -0.2155755275E-03
 -0.2458757394E-03 -0.2837533891E-03 -0.3251120205E-03 -0.3735319576E-03 -0.4298418846E-03 -0.4946194458E-03
 -0.5679774207E-03 -0.6500136774E-03 -0.7409359068E-03 -0.8384202997E-03 -0.9430740939E-03 -0.1052736475E-02
 -0.1164950106E-02 -0.1277976455E-02 -0.1393316428E-02 -0.1508231935E-02 -0.1622224903E-02 -0.1736178545E-02
 -0.1850097225E-02 -0.1964656126E-02 -0.2080170738E-02 -0.2196101412E-02 -0.2310603854E-02 -0.2420240361E-02
 -0.2519955232E-02 -0.2599856462E-02 -0.2658903724E-02 -0.2688256287E-02 -0.2681776302E-02 -0.2635998748E-02
 -0.2550217783E-02 -0.2425979688E-02 -0.2270093660E-02 -0.2088927589E-02
 -0.1888986436E-02 -0.2150230057E-02 -0.2405798426E-02 -0.2643116563E-02 -0.2848948069E-02 -0.3010723195E-02
 -0.3117994001E-02 -0.3163767745E-02 -0.3145457263E-02 -0.3065244609E-02 -0.2929772531E-02 -0.2749142116E-02
 -0.2535922134E-02 -0.2303919449E-02 -0.2064104931E-02 -0.1827823308E-02 -0.1603173283E-02 -0.1396224107E-02
 -0.1210993617E-02 -0.1046920585E-02 -0.9042353081E-03 -0.7824437169E-03 -0.6791960313E-03 -0.5923729649E-03
 -0.5202677554E-03 -0.4618516339E-03 -0.4125885431E-03 -0.3721621205E-03 -0.3435897587E-03 -0.3173229617E-03
 -0.2957483375E-03 -0.2776504676E-03 -0.2619813158E-03 -0.2478401790E-03 -0.2345201793E-03 -0.2215246531E-03
 -0.2085678246E-03 -0.1955582154E-03 -0.1825669268E-03 -0.1692171576E-03 -0.1570855883E-03 -0.1456731129E-03
 -0.1352695125E-03 -0.1271971096E-03 -0.1193818901E-03 -0.1137338721E-03 -0.1096789621E-03 -0.1071655723E-03
 -0.1060652226E-03 -0.1071284409E-03 -0.1103417625E-03 -0.1122826321E-03 -0.1149657207E-03 -0.1182054416E-03
 -0.1224156138E-03 -0.1274134213E-03 -0.1321983449E-03 -0.1385138201E-03 -0.1449028361E-03 -0.1512181080E-03
 -0.1580243527E-03 -0.1685158966E-03 -0.1818526243E-03 -0.1940032756E-03 -0.2153976829E-03 -0.2422608023E-03
 -0.2738520735E-03 -0.3116688995E-03 -0.3595341132E-03 -0.4118020215E-03 -0.4728428088E-03 -0.5432984059E-03
 -0.6233356872E-03 -0.7136197879E-03 -0.8121493351E-03 -0.9189942815E-03 -0.1033816694E-02 -0.1153998039E-02
 -0.1275271378E-02 -0.1400080527E-02 -0.1524589881E-02 -0.1647506021E-02 -0.1768952379E-02 -0.1886697370E-02
 -0.2003728250E-02 -0.2119625603E-02 -0.2234811881E-02 -0.2348910549E-02 -0.2460257950E-02 -0.2565579367E-02
 -0.2659941034E-02 -0.2731911083E-02 -0.2784359939E-02 -0.2805438581E-02 -0.2789906570E-02 -0.2734363662E-02
 -0.2637557898E-02 -0.2503805723E-02 -0.2337615359E-02 -0.2146644171E-02
 -0.1379711089E-02 -0.1561810085E-02 -0.1738826583E-02 -0.1902358267E-02 -0.2043694759E-02 -0.2154661101E-02
 -0.2228519414E-02 -0.2260780905E-02 -0.2249777629E-02 -0.2196770727E-02 -0.2106219163E-02 -0.1984503637E-02
 -0.1840466354E-02 -0.1681191331E-02 -0.1515607624E-02 -0.1350970410E-02 -0.1192878058E-02 -0.1046454192E-02
 -0.9129256234E-03 -0.7936455973E-03 -0.6896608247E-03 -0.5998249752E-03 -0.5230407757E-03 -0.4579749243E-03
 -0.4054083070E-03 -0.3601565283E-03 -0.3226442875E-03 -0.2953834716E-03 -0.2706804916E-03 -0.2512589455E-03
 -0.2347885463E-03 -0.2210319173E-03 -0.2092115554E-03 -0.1986681874E-03 -0.1888799113E-03 -0.1794747347E-03
 -0.1702330127E-03 -0.1610785133E-03 -0.1515220013E-03 -0.1429409585E-03 -0.1348069566E-03 -0.1273679874E-03
 -0.1208691903E-03 -0.1161761186E-03 -0.1126784659E-03 -0.1106473972E-03 -0.1101222068E-03 -0.1110528376E-03
 -0.1133030528E-03 -0.1193203988E-03 -0.1235303854E-03 -0.1284824069E-03 -0.1339035697E-03 -0.1401081960E-03
 -0.1459318036E-03 -0.1517710758E-03 -0.1576774701E-03 -0.1648431393E-03 -0.1706254849E-03 -0.1755062227E-03
 -0.1846655216E-03 -0.1952607928E-03 -0.2075557094E-03 -0.2202004289E-03 -0.2429140356E-03 -0.2709015824E-03
 -0.3038205475E-03 -0.3438036571E-03 -0.3904107131E-03 -0.4491966988E-03 -0.5141739980E-03 -0.5894777194E-03
 -0.6758894409E-03 -0.7719247386E-03 -0.8788990758E-03 -0.9950797794E-03 -0.1118946644E-02 -0.1245888555E-02
 -0.1378540682E-02 -0.1512210669E-02 -0.1644712534E-02 -0.1774946419E-02 -0.1900799070E-02 -0.2022416514E-02
 -0.2139314791E-02 -0.2253830775E-02 -0.2365394560E-02 -0.2473768118E-02 -0.2577510523E-02 -0.2673634104E-02
 -0.2752282810E-02 -0.2817198431E-02 -0.2857654571E-02 -0.2866610156E-02 -0.2839213134E-02 -0.2771737827E-02
 -0.2665698632E-02 -0.2523082043E-02 -0.2349564881E-02 -0.2152915171E-02
 -0.1001913145E-02 -0.1128569200E-02 -0.1250787575E-02 -0.1363187383E-02 -0.1460048379E-02 -0.1536057488E-02
 -0.1586867630E-02 -0.1609458998E-02 -0.1603048408E-02 -0.1568327386E-02 -0.1507977424E-02 -0.1427016945E-02
 -0.1329129504E-02 -0.1220577487E-02 -0.1106831014E-02 -0.9930640529E-03 -0.8826385023E-03 -0.7790112871E-03
 -0.6840119033E-03 -0.5983312848E-03 -0.5230740817E-03 -0.4575380525E-03 -0.4011102407E-03 -0.3550348292E-03
 -0.3148338447E-03 -0.2811845637E-03 -0.2567072748E-03 -0.2343924313E-03 -0.2161797681E-03 -0.2013652765E-03
 -0.1899908049E-03 -0.1800815121E-03 -0.1716702267E-03 -0.1642654057E-03 -0.1574745280E-03 -0.1510153268E-03
 -0.1447207587E-03 -0.1380520124E-03 -0.1321637482E-03 -0.1265351246E-03 -0.1213698613E-03 -0.1169090330E-03
 -0.1134027982E-03 -0.1119033884E-03 -0.1114954892E-03 -0.1126520938E-03 -0.1154289646E-03 -0.1197756058E-03
 -0.1282171626E-03 -0.1346868045E-03 -0.1425142283E-03 -0.1509263524E-03 -0.1600947172E-03 -0.1686884021E-03
 -0.1769138432E-03 -0.1846439857E-03 -0.1919041966E-03 -0.1988866594E-03 -0.2056817862E-03 -0.2101312322E-03
 -0.2188051974E-03 -0.2278576390E-03 -0.2406235946E-03 -0.2566543322E-03 -0.2732780509E-03 -0.3015676522E-03
 -0.3352091661E-03 -0.3759247595E-03 -0.4249603939E-03 -0.4833063743E-03 -0.5544239382E-03 -0.6331431084E-03
 -0.7237864378E-03 -0.8259706450E-03 -0.9392054550E-03 -0.1062411084E-02 -0.1191032212E-02 -0.1328154362E-02
 -0.1468670113E-02 -0.1609796774E-02 -0.1748895708E-02 -0.1884405666E-02 -0.2013744879E-02 -0.2136665951E-02
 -0.2252209226E-02 -0.2362873432E-02 -0.2467803279E-02 -0.2566839889E-02 -0.2658775630E-02 -0.2736920889E-02
 -0.2803331403E-02 -0.2852082975E-02 -0.2875634925E-02 -0.2868623743E-02 -0.2825899310E-02 -0.2746830221E-02
 -0.2630900431E-02 -0.2481271475E-02 -0.2303730594E-02 -0.2105902285E-02
 -0.7240937507E-03 -0.8115450748E-03 -0.8959407169E-03 -0.9730335683E-03 -0.1039310798E-02 -0.1091162483E-02
 -0.1126127926E-02 -0.1142157293E-02 -0.1138551501E-02 -0.1115847017E-02 -0.1076586195E-02 -0.1021986175E-02
 -0.9560383066E-03 -0.8823897701E-03 -0.8047225422E-03 -0.7263109163E-03 -0.6496295524E-03 -0.5771274162E-03
 -0.5097363969E-03 -0.4491829658E-03 -0.3953224092E-03 -0.3481072733E-03 -0.3091060338E-03 -0.2745958974E-03
 -0.2454981990E-03 -0.2210645633E-03 -0.2048094713E-03 -0.1889861170E-03 -0.1762572627E-03 -0.1660705548E-03
 -0.1579008317E-03 -0.1512580894E-03 -0.1465620319E-03 -0.1418695751E-03 -0.1375911139E-03 -0.1335050855E-03
 -0.1290705052E-03 -0.1251997385E-03 -0.1214101645E-03 -0.1178610531E-03 -0.1147843660E-03 -0.1124628095E-03
 -0.1106692668E-03 -0.1122746948E-03 -0.1145298374E-03 -0.1186570732E-03 -0.1247449373E-03 -0.1345914789E-03
 -0.1443118420E-03 -0.1554381004E-03 -0.1675803489E-03 -0.1802085737E-03 -0.1934174621E-03 -0.2055303903E-03
 -0.2166857071E-03 -0.2266480850E-03 -0.2353865390E-03 -0.2420589634E-03 -0.2461480639E-03 -0.2530922538E-03
 -0.2605741758E-03 -0.2682893952E-03 -0.2793407395E-03 -0.2938139814E-03 -0.3097572480E-03 -0.3357812638E-03
 -0.3687865125E-03 -0.4092854580E-03 -0.4586479943E-03 -0.5179286918E-03 -0.5878835039E-03 -0.6724206713E-03
 -0.7660120285E-03 -0.8719509411E-03 -0.9897264064E-03 -0.1115163488E-02 -0.1251991234E-02 -0.1395195633E-02
 -0.1541854486E-02 -0.1688812775E-02 -0.1832991780E-02 -0.1972346024E-02 -0.2103782691E-02 -0.2226566069E-02
 -0.2340233110E-02 -0.2444047203E-02 -0.2539976322E-02 -0.2626770526E-02 -0.2699517751E-02 -0.2761748510E-02
 -0.2809429407E-02 -0.2837342293E-02 -0.2839319698E-02 -0.2813051615E-02 -0.2754261544E-02 -0.2661613475E-02
 -0.2536193270E-02 -0.2381484889E-02 -0.2203236684E-02 -0.2008680917E-02
 -0.5211018035E-03 -0.5814634805E-03 -0.6394950693E-03 -0.6921185484E-03 -0.7372971604E-03 -0.7728843301E-03
 -0.7969219912E-03 -0.8082128358E-03 -0.8063019321E-03 -0.7915235754E-03 -0.7660039280E-03 -0.7296486905E-03
 -0.6851815584E-03 -0.6356342872E-03 -0.5829401748E-03 -0.5293116366E-03 -0.4764601825E-03 -0.4257625339E-03
 -0.3790824458E-03 -0.3365727387E-03 -0.2985588734E-03 -0.2665102899E-03 -0.2382705298E-03 -0.2139194358E-03
 -0.1934203637E-03 -0.1800282159E-03 -0.1669014825E-03 -0.1565135463E-03 -0.1484377394E-03 -0.1422514849E-03
 -0.1375423451E-03 -0.1339164676E-03 -0.1310100163E-03 -0.1293122252E-03 -0.1270905615E-03 -0.1245085017E-03
 -0.1222177166E-03 -0.1197879240E-03 -0.1173269873E-03 -0.1150459794E-03 -0.1132485872E-03 -0.1116918344E-03
 -0.1132780230E-03 -0.1157930951E-03 -0.1204392037E-03 -0.1275127255E-03 -0.1388558110E-03 -0.1507102277E-03
 -0.1652731861E-03 -0.1815827225E-03 -0.1991049928E-03 -0.2176955288E-03 -0.2354135726E-03 -0.2520094391E-03
 -0.2668585245E-03 -0.2795578686E-03 -0.2899833072E-03 -0.2971840255E-03 -0.3006294159E-03 -0.3053166253E-03
 -0.3098508263E-03 -0.3167415973E-03 -0.3248917835E-03 -0.3363753994E-03 -0.3542643818E-03 -0.3732317370E-03
 -0.4038911291E-03 -0.4427549776E-03 -0.4909866858E-03 -0.5490116247E-03 -0.6199165726E-03 -0.7056560455E-03
 -0.8003867657E-03 -0.9081876619E-03 -0.1025444416E-02 -0.1156569428E-02 -0.1297072325E-02 -0.1444353403E-02
 -0.1595260375E-02 -0.1746323899E-02 -0.1894065787E-02 -0.2035960755E-02 -0.2168386063E-02 -0.2290039278E-02
 -0.2399906387E-02 -0.2497558869E-02 -0.2582096191E-02 -0.2654830916E-02 -0.2709584528E-02 -0.2750802710E-02
 -0.2775485165E-02 -0.2778496074E-02 -0.2757673245E-02 -0.2709395398E-02 -0.2631861287E-02 -0.2524958177E-02
 -0.2390585157E-02 -0.2232671754E-02 -0.2056728924E-02 -0.1869412541E-02
 -0.3732395252E-03 -0.4148234772E-03 -0.4544574175E-03 -0.4907973654E-03 -0.5217532583E-03 -0.5460837650E-03
 -0.5626167165E-03 -0.5705786160E-03 -0.5696722014E-03 -0.5603801745E-03 -0.5433507594E-03 -0.5194735412E-03
 -0.4901452251E-03 -0.4569216767E-03 -0.4213820839E-03 -0.3850089944E-03 -0.3484846372E-03 -0.3141011118E-03
 -0.2819727411E-03 -0.2526147721E-03 -0.2263075376E-03 -0.2050503734E-03 -0.1855628329E-03 -0.1691171482E-03
 -0.1554806013E-03 -0.1484531248E-03 -0.1405870394E-03 -0.1347899891E-03 -0.1307260042E-03 -0.1280476506E-03
 -0.1264027906E-03 -0.1254440232E-03 -0.1248415527E-03 -0.1239916382E-03 -0.1240760321E-03 -0.1231831466E-03
 -0.1218692555E-03 -0.1201729776E-03 -0.1182603633E-03 -0.1164297047E-03 -0.1151045535E-03 -0.1142987332E-03
 -0.1168986785E-03 -0.1209360740E-03 -0.1278232434E-03 -0.1395142026E-03 -0.1529447724E-03 -0.1694725947E-03
 -0.1903403742E-03 -0.2131627362E-03 -0.2381491193E-03 -0.2631197574E-03 -0.2873675604E-03 -0.3097558721E-03
 -0.3293366758E-03 -0.3454649798E-03 -0.3578790554E-03 -0.3655100638E-03 -0.3678444770E-03 -0.3696143118E-03
 -0.3719103613E-03 -0.3739057636E-03 -0.3784779317E-03 -0.3854096833E-03 -0.3994597709E-03 -0.4137127814E-03
 -0.4406538076E-03 -0.4754937977E-03 -0.5210784595E-03 -0.5781686641E-03 -0.6468816748E-03 -0.7283762202E-03
 -0.8259087503E-03 -0.9304662837E-03 -0.1050627516E-02 -0.1182678292E-02 -0.1324668066E-02 -0.1473913499E-02
 -0.1627113195E-02 -0.1780564378E-02 -0.1930456697E-02 -0.2073818285E-02 -0.2206505743E-02 -0.2326596713E-02
 -0.2432430564E-02 -0.2522963609E-02 -0.2596672059E-02 -0.2650860140E-02 -0.2689050860E-02 -0.2708948196E-02
 -0.2709289898E-02 -0.2687457527E-02 -0.2641172554E-02 -0.2569512336E-02 -0.2472379942E-02 -0.2351095693E-02
 -0.2208531394E-02 -0.2048983017E-02 -0.1877819658E-02 -0.1700850191E-02
 -0.2654880103E-03 -0.2951054826E-03 -0.3222351679E-03 -0.3468526955E-03 -0.3682044550E-03 -0.3848290025E-03
 -0.3951082078E-03 -0.4009415880E-03 -0.4017455797E-03 -0.3960467712E-03 -0.3850130151E-03 -0.3693578128E-03
 -0.3499897465E-03 -0.3279292191E-03 -0.3042231896E-03 -0.2794169799E-03 -0.2553812260E-03 -0.2320886202E-03
 -0.2104596898E-03 -0.1907270969E-03 -0.1744050158E-03 -0.1598853356E-03 -0.1474004060E-03 -0.1371797999E-03
 -0.1290705774E-03 -0.1273333847E-03 -0.1239208323E-03 -0.1221016493E-03 -0.1215840424E-03 -0.1220500773E-03
 -0.1231631816E-03 -0.1245793133E-03 -0.1257753545E-03 -0.1268518087E-03 -0.1273362814E-03 -0.1270560897E-03
 -0.1267285863E-03 -0.1250001433E-03 -0.1227912992E-03 -0.1205285083E-03 -0.1182329407E-03 -0.1179640127E-03
 -0.1209595156E-03 -0.1260490543E-03 -0.1364341318E-03 -0.1498231983E-03 -0.1676447477E-03 -0.1908112857E-03
 -0.2190290631E-03 -0.2501434487E-03 -0.2840549152E-03 -0.3179514245E-03 -0.3506701796E-03 -0.3805612444E-03
 -0.4062295112E-03 -0.4266956621E-03 -0.4405563792E-03 -0.4468274606E-03 -0.4493816326E-03 -0.4489362635E-03
 -0.4466758337E-03 -0.4431739307E-03 -0.4407421864E-03 -0.4429783919E-03 -0.4491584835E-03 -0.4581718369E-03
 -0.4786739516E-03 -0.5092713131E-03 -0.5506768232E-03 -0.6032040608E-03 -0.6682897004E-03 -0.7466633963E-03
 -0.8388909744E-03 -0.9438506255E-03 -0.1062168249E-02 -0.1192944176E-02 -0.1334244889E-02 -0.1483380061E-02
 -0.1636991084E-02 -0.1791238779E-02 -0.1942069432E-02 -0.2086124519E-02 -0.2218778870E-02 -0.2337468912E-02
 -0.2439821919E-02 -0.2524071000E-02 -0.2588909201E-02 -0.2627362565E-02 -0.2647778657E-02 -0.2647360290E-02
 -0.2623598336E-02 -0.2576226933E-02 -0.2504594105E-02 -0.2409683972E-02 -0.2293247248E-02 -0.2158164268E-02
 -0.2008364519E-02 -0.1848562225E-02 -0.1683873233E-02 -0.1519247420E-02
 -0.1873188280E-03 -0.2067610276E-03 -0.2250961640E-03 -0.2434513711E-03 -0.2579648274E-03 -0.2697293276E-03
 -0.2777090575E-03 -0.2818176279E-03 -0.2830629353E-03 -0.2795923856E-03 -0.2725670408E-03 -0.2624536591E-03
 -0.2498492718E-03 -0.2354295980E-03 -0.2194422395E-03 -0.2035494863E-03 -0.1878201576E-03 -0.1725810711E-03
 -0.1585666116E-03 -0.1469490459E-03 -0.1366120324E-03 -0.1278137622E-03 -0.1208402014E-03 -0.1156470486E-03
 -0.1159189026E-03 -0.1149104584E-03 -0.1154020268E-03 -0.1171530702E-03 -0.1198766320E-03 -0.1232442319E-03
 -0.1268945078E-03 -0.1303684568E-03 -0.1334505205E-03 -0.1357105768E-03 -0.1368568069E-03 -0.1367003017E-03
 -0.1351972383E-03 -0.1324900703E-03 -0.1297122752E-03 -0.1253825544E-03 -0.1223662280E-03 -0.1210589661E-03
 -0.1250202460E-03 -0.1308391837E-03 -0.1419538414E-03 -0.1592721643E-03 -0.1829095062E-03 -0.2136616213E-03
 -0.2511136667E-03 -0.2933982438E-03 -0.3380899391E-03 -0.3834500381E-03 -0.4270556162E-03 -0.4665671006E-03
 -0.4999905184E-03 -0.5259011005E-03 -0.5425428581E-03 -0.5481767043E-03 -0.5494598774E-03 -0.5446251810E-03
 -0.5361914159E-03 -0.5252880112E-03 -0.5146661382E-03 -0.5078644860E-03 -0.5057447375E-03 -0.5101080144E-03
 -0.5192098477E-03 -0.5432659819E-03 -0.5781632695E-03 -0.6246634323E-03 -0.6842293496E-03 -0.7575719377E-03
 -0.8418526768E-03 -0.9431527458E-03 -0.1060328899E-02 -0.1187759488E-02 -0.1326345151E-02 -0.1473464159E-02
 -0.1625795017E-02 -0.1779466581E-02 -0.1930284385E-02 -0.2074584877E-02 -0.2207328092E-02 -0.2325323677E-02
 -0.2424569095E-02 -0.2504363323E-02 -0.2561691905E-02 -0.2589459807E-02 -0.2594493793E-02 -0.2575306306E-02
 -0.2529877419E-02 -0.2459163383E-02 -0.2364217687E-02 -0.2247880219E-02 -0.2113751155E-02 -0.1966301702E-02
 -0.1810538331E-02 -0.1651602461E-02 -0.1494327923E-02 -0.1342862976E-02
 -0.1330477261E-03 -0.1463512022E-03 -0.1588595665E-03 -0.1700950199E-03 -0.1812920767E-03 -0.1891071571E-03
 -0.1948467324E-03 -0.1987811732E-03 -0.1993264084E-03 -0.1973330194E-03 -0.1929986623E-03 -0.1866352678E-03
 -0.1781115754E-03 -0.1690313506E-03 -0.1592457542E-03 -0.1492250684E-03 -0.1394040072E-03 -0.1299882703E-03
 -0.1215746698E-03 -0.1153380570E-03 -0.1100956799E-03 -0.1060654403E-03 -0.1035748615E-03 -0.1025996547E-03
 -0.1070581872E-03 -0.1098458290E-03 -0.1139140168E-03 -0.1190093705E-03 -0.1248147095E-03 -0.1309935755E-03
 -0.1370148598E-03 -0.1425028902E-03 -0.1469935966E-03 -0.1500562173E-03 -0.1513386538E-03 -0.1506207029E-03
 -0.1478719594E-03 -0.1433089862E-03 -0.1366392917E-03 -0.1304748478E-03 -0.1249643822E-03 -0.1233719047E-03
 -0.1249487926E-03 -0.1311769290E-03 -0.1445693179E-03 -0.1659688789E-03 -0.1970014961E-03 -0.2371031551E-03
 -0.2860922812E-03 -0.3417376107E-03 -0.4007756702E-03 -0.4606780022E-03 -0.5180949544E-03 -0.5697832612E-03
 -0.6129672873E-03 -0.6456453018E-03 -0.6649359190E-03 -0.6714765333E-03 -0.6696329145E-03 -0.6589284493E-03
 -0.6424339600E-03 -0.6211996775E-03 -0.6000652058E-03 -0.5837386160E-03 -0.5705015671E-03 -0.5642518620E-03
 -0.5633159512E-03 -0.5777114815E-03 -0.6035047731E-03 -0.6420218793E-03 -0.6941806651E-03 -0.7606414611E-03
 -0.8389801753E-03 -0.9342192809E-03 -0.1046112433E-02 -0.1168374710E-02 -0.1302483623E-02 -0.1445953291E-02
 -0.1595587375E-02 -0.1746661465E-02 -0.1896832634E-02 -0.2041274501E-02 -0.2174622196E-02 -0.2293108262E-02
 -0.2392900089E-02 -0.2470621671E-02 -0.2519342694E-02 -0.2541003550E-02 -0.2536811136E-02 -0.2503068593E-02
 -0.2440259616E-02 -0.2350412582E-02 -0.2236090164E-02 -0.2101854176E-02 -0.1953046057E-02 -0.1795621327E-02
 -0.1635599906E-02 -0.1478526717E-02 -0.1328991203E-02 -0.1190319718E-02
 -0.9426755587E-04 -0.1033607923E-03 -0.1118884596E-03 -0.1195363623E-03 -0.1260023714E-03 -0.1310182254E-03
 -0.1371705087E-03 -0.1397711411E-03 -0.1404177584E-03 -0.1394152302E-03 -0.1369031900E-03 -0.1325908091E-03
 -0.1278472768E-03 -0.1223978273E-03 -0.1165818016E-03 -0.1107385231E-03 -0.1051893667E-03 -0.1000710520E-03
 -0.9664384646E-04 -0.9410097708E-04 -0.9260796577E-04 -0.9250043347E-04 -0.9382636671E-04 -0.9656965424E-04
 -0.1048047046E-03 -0.1111515886E-03 -0.1186604864E-03 -0.1272208710E-03 -0.1360230681E-03 -0.1448697558E-03
 -0.1532291342E-03 -0.1605269557E-03 -0.1661818380E-03 -0.1696533089E-03 -0.1705023452E-03 -0.1684624963E-03
 -0.1634114923E-03 -0.1558532792E-03 -0.1458501064E-03 -0.1365904407E-03 -0.1272858869E-03 -0.1207123107E-03
 -0.1203402347E-03 -0.1264421167E-03 -0.1416541252E-03 -0.1694928137E-03 -0.2088003399E-03 -0.2603096258E-03
 -0.3235236053E-03 -0.3957295405E-03 -0.4726245573E-03 -0.5506528023E-03 -0.6252773313E-03 -0.6920994033E-03
 -0.7473484673E-03 -0.7875781720E-03 -0.8094129847E-03 -0.8173132442E-03 -0.8113792549E-03 -0.7932000877E-03
 -0.7665130195E-03 -0.7339456246E-03 -0.6995469986E-03 -0.6699175627E-03 -0.6430511680E-03 -0.6237671371E-03
 -0.6105296695E-03 -0.6137121202E-03 -0.6288105431E-03 -0.6575792807E-03 -0.7006784969E-03 -0.7552359631E-03
 -0.8276654737E-03 -0.9152784060E-03 -0.1017713599E-02 -0.1135972776E-02 -0.1264186024E-02 -0.1402718661E-02
 -0.1548573517E-02 -0.1698112154E-02 -0.1847177149E-02 -0.1991791220E-02 -0.2126376024E-02 -0.2246674339E-02
 -0.2348199128E-02 -0.2426793816E-02 -0.2474544820E-02 -0.2493718422E-02 -0.2482430118E-02 -0.2439746463E-02
 -0.2365457252E-02 -0.2262415833E-02 -0.2134424088E-02 -0.1987485548E-02 -0.1828417670E-02 -0.1664415293E-02
 -0.1502391894E-02 -0.1348211532E-02 -0.1206236294E-02 -0.1079068310E-02
 -0.6664357991E-04 -0.7285390831E-04 -0.7866525846E-04 -0.8387121192E-04 -0.8827439504E-04 -0.9170023844E-04
 -0.9510012007E-04 -0.9656396008E-04 -0.9878363517E-04 -0.9822617370E-04 -0.9704281093E-04 -0.9507685869E-04
 -0.9253194861E-04 -0.8964400538E-04 -0.8666803427E-04 -0.8386489111E-04 -0.8148896665E-04 -0.7977731000E-04
 -0.7949447717E-04 -0.8031746085E-04 -0.8219467982E-04 -0.8548537739E-04 -0.9024246773E-04 -0.9645127524E-04
 -0.1082612746E-03 -0.1184514765E-03 -0.1293467939E-03 -0.1410194863E-03 -0.1529896519E-03 -0.1646722653E-03
 -0.1753943878E-03 -0.1844261337E-03 -0.1910273668E-03 -0.1945111221E-03 -0.1942294641E-03 -0.1900218453E-03
 -0.1818121667E-03 -0.1700002012E-03 -0.1557607744E-03 -0.1403396558E-03 -0.1258382108E-03 -0.1148630232E-03
 -0.1116009112E-03 -0.1166070151E-03 -0.1347225069E-03 -0.1676506358E-03 -0.2167044863E-03 -0.2818790172E-03
 -0.3629823664E-03 -0.4546092110E-03 -0.5532693012E-03 -0.6534164716E-03 -0.7490302842E-03 -0.8334434375E-03
 -0.9034608642E-03 -0.9544509002E-03 -0.9809258653E-03 -0.9890994406E-03 -0.9778342052E-03 -0.9502255549E-03
 -0.9108670297E-03 -0.8634374782E-03 -0.8133983516E-03 -0.7670237586E-03 -0.7238785004E-03 -0.6889600968E-03
 -0.6617043384E-03 -0.6508807618E-03 -0.6535279570E-03 -0.6708648980E-03 -0.7033850197E-03 -0.7477395141E-03
 -0.8108258844E-03 -0.8896186072E-03 -0.9837662963E-03 -0.1094607152E-02 -0.1215877112E-02 -0.1348521902E-02
 -0.1489799322E-02 -0.1636309528E-02 -0.1784060239E-02 -0.1928574910E-02 -0.2065685897E-02 -0.2189261280E-02
 -0.2294770627E-02 -0.2377367128E-02 -0.2428261343E-02 -0.2449029184E-02 -0.2437484356E-02 -0.2392497999E-02
 -0.2313884114E-02 -0.2205015106E-02 -0.2070568428E-02 -0.1917587995E-02 -0.1753969032E-02 -0.1587845651E-02
 -0.1426685145E-02 -0.1276622819E-02 -0.1141770131E-02 -0.1024118869E-02
 -0.4702150696E-04 -0.5126040864E-04 -0.5521987253E-04 -0.5876439374E-04 -0.6176505765E-04 -0.6505397529E-04
 -0.6697328082E-04 -0.6762011103E-04 -0.6820324798E-04 -0.6812938904E-04 -0.6962193336E-04 -0.6889634819E-04
 -0.6792288937E-04 -0.6689087944E-04 -0.6600870761E-04 -0.6549521077E-04 -0.6557094983E-04 -0.6687822860E-04
 -0.6883433304E-04 -0.7252197946E-04 -0.7737452111E-04 -0.8378080736E-04 -0.9237201153E-04 -0.1018697359E-03
 -0.1171264423E-03 -0.1305285468E-03 -0.1450923892E-03 -0.1603550207E-03 -0.1757096515E-03 -0.1904129604E-03
 -0.2036074999E-03 -0.2143623455E-03 -0.2217342827E-03 -0.2247547114E-03 -0.2228931851E-03 -0.2159653347E-03
 -0.2028664252E-03 -0.1857130616E-03 -0.1649626883E-03 -0.1425951936E-03 -0.1213286042E-03 -0.1045355344E-03
 -0.9676600090E-04 -0.1010774501E-03 -0.1215091365E-03 -0.1610530137E-03 -0.2214402066E-03 -0.3026981208E-03
 -0.4036116632E-03 -0.5196933429E-03 -0.6442667864E-03 -0.7707534538E-03 -0.8905756685E-03 -0.9977833376E-03
 -0.1084971474E-02 -0.1147451928E-02 -0.1179169544E-02 -0.1186401122E-02 -0.1168486869E-02 -0.1129405943E-02
 -0.1074819597E-02 -0.1009674317E-02 -0.9406139699E-03 -0.8749715646E-03 -0.8127942665E-03 -0.7598105489E-03
 -0.7158462089E-03 -0.6895250107E-03 -0.6781589642E-03 -0.6824508931E-03 -0.6998759909E-03 -0.7362169096E-03
 -0.7889947007E-03 -0.8580983196E-03 -0.9431621635E-03 -0.1043465803E-02 -0.1159494670E-02 -0.1285647164E-02
 -0.1421852869E-02 -0.1565007094E-02 -0.1711362923E-02 -0.1856581966E-02 -0.1996431462E-02 -0.2124653049E-02
 -0.2236288577E-02 -0.2325944755E-02 -0.2384129274E-02 -0.2411715876E-02 -0.2406203746E-02 -0.2366179671E-02
 -0.2291251677E-02 -0.2184969035E-02 -0.2052451784E-02 -0.1901289040E-02 -0.1739953349E-02 -0.1577053457E-02
 -0.1420315996E-02 -0.1275911840E-02 -0.1147691068E-02 -0.1037190391E-02
 -0.3477033578E-04 -0.3780259057E-04 -0.3870817082E-04 -0.4112251730E-04 -0.4255163547E-04 -0.4530491891E-04
 -0.4684479859E-04 -0.4796498220E-04 -0.4868348453E-04 -0.4905074482E-04 -0.4915044915E-04 -0.4909861327E-04
 -0.4947473188E-04 -0.5133225077E-04 -0.5205938752E-04 -0.5335145712E-04 -0.5541947674E-04 -0.5880371274E-04
 -0.6312703219E-04 -0.7015927246E-04 -0.7766413234E-04 -0.8697182318E-04 -0.9815183126E-04 -0.1111845752E-03
 -0.1301216764E-03 -0.1474109805E-03 -0.1659377509E-03 -0.1851184627E-03 -0.2041858217E-03 -0.2221979612E-03
 -0.2380675576E-03 -0.2506147088E-03 -0.2585115179E-03 -0.2610186483E-03 -0.2570055168E-03 -0.2453653049E-03
 -0.2275032569E-03 -0.2033792443E-03 -0.1745833262E-03 -0.1436303728E-03 -0.1139677482E-03 -0.8936772025E-04
 -0.7697701256E-04 -0.7928203378E-04 -0.1019262840E-03 -0.1487293710E-03 -0.2219223560E-03 -0.3215796708E-03
 -0.4460530446E-03 -0.5896344568E-03 -0.7434065576E-03 -0.9005308349E-03 -0.1050097950E-02 -0.1182455224E-02
 -0.1289355147E-02 -0.1364870006E-02 -0.1402355106E-02 -0.1408119932E-02 -0.1382147147E-02 -0.1329493861E-02
 -0.1256675375E-02 -0.1171618818E-02 -0.1080496870E-02 -0.9927849564E-03 -0.9090083378E-03 -0.8361507924E-03
 -0.7731323189E-03 -0.7295361979E-03 -0.7025907752E-03 -0.6928120362E-03 -0.6972280315E-03 -0.7217772613E-03
 -0.7636191933E-03 -0.8225125012E-03 -0.8980468912E-03 -0.9895568898E-03 -0.1097843824E-02 -0.1217183297E-02
 -0.1348046661E-02 -0.1487662054E-02 -0.1632593379E-02 -0.1778737857E-02 -0.1921926817E-02 -0.2055940856E-02
 -0.2175576538E-02 -0.2275083185E-02 -0.2344495063E-02 -0.2384029054E-02 -0.2391944781E-02 -0.2363221474E-02
 -0.2300428535E-02 -0.2205773254E-02 -0.2084341893E-02 -0.1943707540E-02 -0.1792337704E-02 -0.1638781061E-02
 -0.1490654328E-02 -0.1353758170E-02 -0.1231780678E-02 -0.1126022497E-02
 -0.2321561812E-04 -0.2587092603E-04 -0.2783545787E-04 -0.2959791326E-04 -0.3109948770E-04 -0.3353159898E-04
 -0.3480228282E-04 -0.3583450327E-04 -0.3665837247E-04 -0.3733080273E-04 -0.3793703980E-04 -0.3859109757E-04
 -0.3943511126E-04 -0.4103138986E-04 -0.4286402905E-04 -0.4547137866E-04 -0.4915631980E-04 -0.5547096075E-04
 -0.6227679538E-04 -0.7047886744E-04 -0.8074296622E-04 -0.9312332117E-04 -0.1077042971E-03 -0.1244650729E-03
 -0.1472909017E-03 -0.1688085235E-03 -0.1916974307E-03 -0.2146496879E-03 -0.2380002809E-03 -0.2598436382E-03
 -0.2788123710E-03 -0.2933360734E-03 -0.3020735743E-03 -0.3035855939E-03 -0.2961828967E-03 -0.2806063714E-03
 -0.2561528574E-03 -0.2237717498E-03 -0.1854510368E-03 -0.1443228129E-03 -0.1041685278E-03 -0.7139053088E-04
 -0.5256841778E-04 -0.5209281882E-04 -0.7674057458E-04 -0.1312791841E-03 -0.2185170028E-03 -0.3385911630E-03
 -0.4893558368E-03 -0.6630457559E-03 -0.8513861439E-03 -0.1042707331E-02 -0.1224610962E-02 -0.1385085377E-02
 -0.1513890751E-02 -0.1603705972E-02 -0.1647288422E-02 -0.1650961215E-02 -0.1615518814E-02 -0.1547289170E-02
 -0.1454534071E-02 -0.1346191910E-02 -0.1230621762E-02 -0.1118398756E-02 -0.1010845535E-02 -0.9157569178E-03
 -0.8325566851E-03 -0.7705092328E-03 -0.7269511041E-03 -0.6994625936E-03 -0.6930427079E-03 -0.7053755294E-03
 -0.7359887168E-03 -0.7844750695E-03 -0.8503457393E-03 -0.9329593501E-03 -0.1033395114E-02 -0.1145818392E-02
 -0.1271224659E-02 -0.1407196563E-02 -0.1550660795E-02 -0.1697839707E-02 -0.1844759520E-02 -0.1985414379E-02
 -0.2114561328E-02 -0.2226314572E-02 -0.2310506001E-02 -0.2366673261E-02 -0.2393161280E-02 -0.2384340781E-02
 -0.2342200798E-02 -0.2268435424E-02 -0.2167602036E-02 -0.2046659979E-02 -0.1913438274E-02 -0.1775832496E-02
 -0.1640833972E-02 -0.1513753421E-02 -0.1397719930E-02 -0.1293883938E-02
 -0.1618085753E-04 -0.1752838497E-04 -0.1876729160E-04 -0.2060660892E-04 -0.2266973975E-04 -0.2386053805E-04
 -0.2494151868E-04 -0.2593374549E-04 -0.2687879915E-04 -0.2784153428E-04 -0.2891230960E-04 -0.3020861230E-04
 -0.3187599580E-04 -0.3408820907E-04 -0.3704630832E-04 -0.4139305314E-04 -0.4655048995E-04 -0.5332959730E-04
 -0.6222868843E-04 -0.7298681234E-04 -0.8593899541E-04 -0.1015284442E-03 -0.1197470945E-03 -0.1405739953E-03
 -0.1676558586E-03 -0.1939055699E-03 -0.2217255152E-03 -0.2502141419E-03 -0.2781818234E-03 -0.3041657415E-03
 -0.3263967498E-03 -0.3431826768E-03 -0.3518715034E-03 -0.3524476042E-03 -0.3426395790E-03 -0.3217215984E-03
 -0.2898011935E-03 -0.2480528992E-03 -0.1989143020E-03 -0.1457163101E-03 -0.9473941714E-04 -0.5184832489E-04
 -0.2547377844E-04 -0.2143685413E-04 -0.4775646946E-04 -0.1102446608E-03 -0.2123500033E-03 -0.3543318277E-03
 -0.5327671354E-03 -0.7405200460E-03 -0.9652496891E-03 -0.1193591201E-02 -0.1410454061E-02 -0.1601228118E-02
 -0.1753488506E-02 -0.1858402722E-02 -0.1908140743E-02 -0.1909029571E-02 -0.1862833554E-02 -0.1777321732E-02
 -0.1662525859E-02 -0.1529481609E-02 -0.1387098539E-02 -0.1248550019E-02 -0.1115672954E-02 -0.9970675644E-03
 -0.8927078178E-03 -0.8113123251E-03 -0.7506091988E-03 -0.7077500043E-03 -0.6876814626E-03 -0.6877255218E-03
 -0.7071369491E-03 -0.7453102180E-03 -0.8016447305E-03 -0.8754899507E-03 -0.9660475848E-03 -0.1073707336E-02
 -0.1193635337E-02 -0.1325883824E-02 -0.1467783269E-02 -0.1615962409E-02 -0.1766307940E-02 -0.1914591174E-02
 -0.2054358393E-02 -0.2180189942E-02 -0.2282194956E-02 -0.2359516138E-02 -0.2410220854E-02 -0.2428176770E-02
 -0.2414855161E-02 -0.2370786999E-02 -0.2300126067E-02 -0.2208003818E-02 -0.2101167173E-02 -0.1986242630E-02
 -0.1869092068E-02 -0.1754158971E-02 -0.1644051625E-02 -0.1539869951E-02
 -0.1125994038E-04 -0.1217010123E-04 -0.1300491977E-04 -0.1373717031E-04 -0.1619940023E-04 -0.1718442152E-04
 -0.1815605891E-04 -0.1914770991E-04 -0.2021171475E-04 -0.2142244920E-04 -0.2287925867E-04 -0.2470913251E-04
 -0.2706897034E-04 -0.3014720570E-04 -0.3416442279E-04 -0.3937243265E-04 -0.4581025495E-04 -0.5426982516E-04
 -0.6566241881E-04 -0.7884990545E-04 -0.9467415008E-04 -0.1135709421E-03 -0.1355834542E-03 -0.1606980483E-03
 -0.1922680643E-03 -0.2235946130E-03 -0.2567493393E-03 -0.2906431714E-03 -0.3238339446E-03 -0.3544751013E-03
 -0.3806282512E-03 -0.3993115442E-03 -0.4098657943E-03 -0.4093686898E-03 -0.3962358023E-03 -0.3696040660E-03
 -0.3296188659E-03 -0.2771485184E-03 -0.2163242410E-03 -0.1510645758E-03 -0.8758241248E-04 -0.3354508041E-04
  0.1302344265E-05  0.9620051370E-05 -0.1718975359E-04 -0.8757129602E-04 -0.2048394321E-03 -0.3700592926E-03
 -0.5776534578E-03 -0.8198526319E-03 -0.1082332037E-02 -0.1349076988E-02 -0.1602151245E-02 -0.1824200856E-02
 -0.2000502888E-02 -0.2120651808E-02 -0.2176264506E-02 -0.2173666378E-02 -0.2115718459E-02 -0.2011982478E-02
 -0.1873695037E-02 -0.1714396356E-02 -0.1544553561E-02 -0.1378772928E-02 -0.1220432213E-02 -0.1077306603E-02
 -0.9515332069E-03 -0.8506845101E-03 -0.7728014489E-03 -0.7148488036E-03 -0.6812178703E-03 -0.6692541134E-03
 -0.6777902735E-03 -0.7059973938E-03 -0.7531350987E-03 -0.8185129793E-03 -0.9014018060E-03 -0.1002436160E-02
 -0.1116910718E-02 -0.1245346364E-02 -0.1385509901E-02 -0.1534508872E-02 -0.1688722322E-02 -0.1844256440E-02
 -0.1995330217E-02 -0.2136861637E-02 -0.2259159383E-02 -0.2361178428E-02 -0.2441018676E-02 -0.2491991755E-02
 -0.2514900982E-02 -0.2509038284E-02 -0.2477034172E-02 -0.2422287120E-02 -0.2349618258E-02 -0.2263787075E-02
 -0.2169030806E-02 -0.2068598552E-02 -0.1964550605E-02 -0.1857751088E-02
 -0.7824157675E-05 -0.8438504986E-05 -0.9000746114E-05 -0.9493005848E-05 -0.1118139228E-04 -0.1195469510E-04
 -0.1351361393E-04 -0.1453280144E-04 -0.1571626486E-04 -0.1714904148E-04 -0.1894215103E-04 -0.2123626477E-04
 -0.2420518143E-04 -0.2805878991E-04 -0.3304502804E-04 -0.3945013414E-04 -0.4715045990E-04 -0.5732908724E-04
 -0.7032496518E-04 -0.8593547946E-04 -0.1047663625E-03 -0.1274995472E-03 -0.1535451182E-03 -0.1832670151E-03
 -0.2196805991E-03 -0.2565566190E-03 -0.2955904233E-03 -0.3354901850E-03 -0.3744818743E-03 -0.4097133043E-03
 -0.4404924311E-03 -0.4631599075E-03 -0.4750606574E-03 -0.4737826054E-03 -0.4574533263E-03 -0.4250663003E-03
 -0.3762936789E-03 -0.3139489062E-03 -0.2408841284E-03 -0.1624545676E-03 -0.8590383227E-04 -0.1944578507E-04
  0.2440026572E-04  0.3751131000E-04  0.9265297545E-05 -0.6834748901E-04 -0.2001260780E-03 -0.3872499361E-03
 -0.6234635620E-03 -0.8990072846E-03 -0.1199253735E-02 -0.1503839272E-02 -0.1792531102E-02 -0.2045220933E-02
 -0.2244887182E-02 -0.2379566123E-02 -0.2440383609E-02 -0.2433654730E-02 -0.2363410783E-02 -0.2240854084E-02
 -0.2079050131E-02 -0.1893104738E-02 -0.1696312810E-02 -0.1503558741E-02 -0.1319698799E-02 -0.1153054981E-02
 -0.1006429517E-02 -0.8867910575E-03 -0.7923605404E-03 -0.7198973165E-03 -0.6737091773E-03 -0.6500995411E-03
 -0.6483629178E-03 -0.6671678676E-03 -0.7056156506E-03 -0.7629523960E-03 -0.8384911865E-03 -0.9330638628E-03
 -0.1042126223E-02 -0.1166635047E-02 -0.1304819099E-02 -0.1454326831E-02 -0.1612070313E-02 -0.1774913589E-02
 -0.1937615857E-02 -0.2095677595E-02 -0.2240065502E-02 -0.2372882526E-02 -0.2482558918E-02 -0.2572686289E-02
 -0.2637069463E-02 -0.2676458733E-02 -0.2690584189E-02 -0.2680609553E-02 -0.2648877718E-02 -0.2597746273E-02
 -0.2529381814E-02 -0.2445541687E-02 -0.2347549409E-02 -0.2236340700E-02
 -0.5429435378E-05 -0.5843870950E-05 -0.6222363353E-05 -0.7578985587E-05 -0.8233635950E-05 -0.8956265829E-05
 -0.9784748406E-05 -0.1077302251E-04 -0.1273075805E-04 -0.1436858040E-04 -0.1646497145E-04 -0.1917707671E-04
 -0.2269936050E-04 -0.2726785007E-04 -0.3316338408E-04 -0.4015442113E-04 -0.4961066596E-04 -0.6148173386E-04
 -0.7656458087E-04 -0.9470559548E-04 -0.1165838500E-03 -0.1424546791E-03 -0.1726969662E-03 -0.2072603770E-03
 -0.2487943008E-03 -0.2921337871E-03 -0.3375446261E-03 -0.3839731593E-03 -0.4287364628E-03 -0.4709330980E-03
 -0.5067874773E-03 -0.5331911258E-03 -0.5470338103E-03 -0.5455006635E-03 -0.5258752770E-03 -0.4881690256E-03
 -0.4320083974E-03 -0.3587454924E-03 -0.2736743711E-03 -0.1822765657E-03 -0.9281274783E-04 -0.1539788616E-04
  0.3854719758E-04  0.5594823916E-04  0.2769682118E-04 -0.5614945459E-04 -0.2010122794E-03 -0.4081631176E-03
 -0.6707103241E-03 -0.9776002182E-03 -0.1312150665E-02 -0.1651667186E-02 -0.1973159765E-02 -0.2253924506E-02
 -0.2474780727E-02 -0.2622314291E-02 -0.2687252062E-02 -0.2675878762E-02 -0.2593653505E-02 -0.2452591965E-02
 -0.2268271547E-02 -0.2057418856E-02 -0.1834814474E-02 -0.1616699881E-02 -0.1408996614E-02 -0.1220411187E-02
 -0.1054601853E-02 -0.9175539421E-03 -0.8078781043E-03 -0.7221313761E-03 -0.6642222476E-03 -0.6303040179E-03
 -0.6189926805E-03 -0.6291435259E-03 -0.6595397656E-03 -0.7093511070E-03 -0.7779144523E-03 -0.8646277622E-03
 -0.9699078362E-03 -0.1090350464E-02 -0.1226250833E-02 -0.1375796803E-02 -0.1536733797E-02 -0.1706057042E-02
 -0.1880713189E-02 -0.2055658695E-02 -0.2226851672E-02 -0.2385323486E-02 -0.2530891314E-02 -0.2662944284E-02
 -0.2774323821E-02 -0.2864238875E-02 -0.2929955792E-02 -0.2970588828E-02 -0.2984982909E-02 -0.2972861604E-02
 -0.2933965023E-02 -0.2868321478E-02 -0.2776428608E-02 -0.2659477384E-02
 -0.3762976345E-05 -0.4042408188E-05 -0.4297102841E-05 -0.5632809043E-05 -0.6233302276E-05 -0.6937747402E-05
 -0.7791595457E-05 -0.8857202355E-05 -0.1021794091E-04 -0.1198288486E-04 -0.1499376795E-04 -0.1808944309E-04
 -0.2212313988E-04 -0.2735995576E-04 -0.3411719291E-04 -0.4202178116E-04 -0.5280427598E-04 -0.6660334064E-04
 -0.8348977567E-04 -0.1041706066E-03 -0.1291369610E-03 -0.1588040540E-03 -0.1933586088E-03 -0.2330069928E-03
 -0.2774182034E-03 -0.3290631738E-03 -0.3804346596E-03 -0.4340106124E-03 -0.4866168444E-03 -0.5353675665E-03
 -0.5769502559E-03 -0.6071759247E-03 -0.6237537481E-03 -0.6227855123E-03 -0.6018028846E-03 -0.5595200802E-03
 -0.4962515804E-03 -0.4142796813E-03 -0.3181285777E-03 -0.2146974957E-03 -0.1132001230E-03 -0.2485406932E-04
  0.3773166729E-04  0.6038875686E-04  0.3275915366E-04 -0.5589500795E-04 -0.2115095287E-03 -0.4354071191E-03
 -0.7201347972E-03 -0.1053502617E-02 -0.1417034480E-02 -0.1786025387E-02 -0.2135089600E-02 -0.2439276038E-02
 -0.2677540832E-02 -0.2835229254E-02 -0.2902791339E-02 -0.2886443497E-02 -0.2792759387E-02 -0.2635074433E-02
 -0.2430578113E-02 -0.2197612351E-02 -0.1951880592E-02 -0.1711804346E-02 -0.1483235505E-02 -0.1275557439E-02
 -0.1093020278E-02 -0.9408062119E-03 -0.8156490549E-03 -0.7205605252E-03 -0.6523973400E-03 -0.6092985744E-03
 -0.5897684741E-03 -0.5920042417E-03 -0.6150900236E-03 -0.6579564903E-03 -0.7199560199E-03 -0.8006069011E-03
 -0.9005543512E-03 -0.1016772313E-02 -0.1150004830E-02 -0.1299161561E-02 -0.1462630200E-02 -0.1638285710E-02
 -0.1823907643E-02 -0.2015464720E-02 -0.2209644656E-02 -0.2398367978E-02 -0.2581121873E-02 -0.2756998601E-02
 -0.2917887198E-02 -0.3061323294E-02 -0.3182137787E-02 -0.3276497399E-02 -0.3340109278E-02 -0.3369573870E-02
 -0.3361976278E-02 -0.3315465379E-02 -0.3229659495E-02 -0.3105949194E-02
 -0.2605003361E-05 -0.2793323229E-05 -0.2964652725E-05 -0.4311059552E-05 -0.4885471770E-05 -0.5592118958E-05
 -0.6483043971E-05 -0.7628326141E-05 -0.9120643784E-05 -0.1108057512E-04 -0.1366261114E-04 -0.1706175683E-04
 -0.2152044788E-04 -0.2801940991E-04 -0.3558978519E-04 -0.4434728515E-04 -0.5640086195E-04 -0.7181064585E-04
 -0.9071294384E-04 -0.1138933497E-03 -0.1419218253E-03 -0.1752885741E-03 -0.2143295359E-03 -0.2590552664E-03
 -0.3085526047E-03 -0.3664100490E-03 -0.4256600021E-03 -0.4865769465E-03 -0.5459410176E-03 -0.6018156758E-03
 -0.6497915300E-03 -0.6858259459E-03 -0.7058906008E-03 -0.7063696595E-03 -0.6845153954E-03 -0.6389241142E-03
 -0.5699889588E-03 -0.4802840533E-03 -0.3748344205E-03 -0.2612254076E-03 -0.1495025646E-03 -0.5181000858E-04
  0.1828166546E-04  0.4577309154E-04  0.1932105162E-04 -0.7236878087E-04 -0.2355816255E-03 -0.4716317805E-03
 -0.7726105121E-03 -0.1125433021E-02 -0.1509696390E-02 -0.1900770376E-02 -0.2269840021E-02 -0.2590774401E-02
 -0.2841117602E-02 -0.3005284534E-02 -0.3076144350E-02 -0.3052148695E-02 -0.2948448365E-02 -0.2776858215E-02
 -0.2555830514E-02 -0.2304962299E-02 -0.2040980541E-02 -0.1782927543E-02 -0.1537631659E-02 -0.1313600440E-02
 -0.1118914343E-02 -0.9545175829E-03 -0.8187464607E-03 -0.7142019176E-03 -0.6375983159E-03 -0.5868291652E-03
 -0.5601930713E-03 -0.5556689958E-03 -0.5722635803E-03 -0.6088129614E-03 -0.6646868074E-03 -0.7395177594E-03
 -0.8341505423E-03 -0.9459588485E-03 -0.1076185971E-02 -0.1224322401E-02 -0.1389546579E-02 -0.1570623900E-02
 -0.1765832937E-02 -0.1973430511E-02 -0.2189711575E-02 -0.2407989834E-02 -0.2627488160E-02 -0.2846977511E-02
 -0.3057444738E-02 -0.3254707972E-02 -0.3431111247E-02 -0.3579597565E-02 -0.3693218747E-02 -0.3764782430E-02
 -0.3788839282E-02 -0.3761614934E-02 -0.3681838657E-02 -0.3551123750E-02
 -0.1801448312E-05 -0.1928312994E-05 -0.2043529161E-05 -0.3418480475E-05 -0.3984301927E-05 -0.4704942909E-05
 -0.5638209146E-05 -0.6861204078E-05 -0.8475354248E-05 -0.1061232450E-04 -0.1344081305E-04 -0.1717410908E-04
 -0.2207812992E-04 -0.2847941539E-04 -0.3677223399E-04 -0.4628273617E-04 -0.5950384535E-04 -0.7641361710E-04
 -0.9721854601E-04 -0.1227827198E-03 -0.1537573047E-03 -0.1898262126E-03 -0.2332784457E-03 -0.2832397266E-03
 -0.3393897525E-03 -0.4032734087E-03 -0.4695482221E-03 -0.5378987567E-03 -0.6054740544E-03 -0.6687091504E-03
 -0.7234618092E-03 -0.7652594390E-03 -0.7896551849E-03 -0.7926757717E-03 -0.7713275864E-03 -0.7241152917E-03
 -0.6515213714E-03 -0.5563954804E-03 -0.4442067044E-03 -0.3231157879E-03 -0.2038251512E-03 -0.9916284640E-04
 -0.2335827574E-04  0.9018084502E-05 -0.1676802845E-04 -0.1095080923E-03 -0.2765423999E-03 -0.5191014839E-03
 -0.8289521519E-03 -0.1192427040E-02 -0.1588309624E-02 -0.1990887065E-02 -0.2370439896E-02 -0.2699755920E-02
 -0.2955551496E-02 -0.3121707401E-02 -0.3190914528E-02 -0.3162094263E-02 -0.3050410491E-02 -0.2868532099E-02
 -0.2635711579E-02 -0.2372332957E-02 -0.2095739892E-02 -0.1822473797E-02 -0.1568481890E-02 -0.1334324661E-02
 -0.1130031360E-02 -0.9570278854E-03 -0.8136958268E-03 -0.7022179342E-03 -0.6192541270E-03 -0.5626349938E-03
 -0.5301553335E-03 -0.5201714882E-03 -0.5309543201E-03 -0.5618470344E-03 -0.6120526452E-03 -0.6813174671E-03
 -0.7706623539E-03 -0.8778982962E-03 -0.1004676606E-02 -0.1151109819E-02 -0.1317138950E-02 -0.1502416986E-02
 -0.1706192954E-02 -0.1927629314E-02 -0.2164033828E-02 -0.2413014778E-02 -0.2666943773E-02 -0.2924190040E-02
 -0.3181647491E-02 -0.3430120736E-02 -0.3659562884E-02 -0.3860012163E-02 -0.4021324864E-02 -0.4133276190E-02
 -0.4187764243E-02 -0.4179163898E-02 -0.4105352184E-02 -0.3968310697E-02
 -0.1244530850E-05 -0.1329964778E-05 -0.1407425419E-05 -0.2818821547E-05 -0.3386127278E-05 -0.4126351109E-05
 -0.5102276448E-05 -0.6397246674E-05 -0.8120636080E-05 -0.1041434710E-04 -0.1346034054E-04 -0.1748909021E-04
 -0.2278867382E-04 -0.2971395037E-04 -0.3869491789E-04 -0.4890636725E-04 -0.6321504591E-04 -0.8151391698E-04
 -0.1031886126E-03 -0.1310529579E-03 -0.1648491148E-03 -0.2052230597E-03 -0.2526475122E-03 -0.3073093508E-03
 -0.3689793717E-03 -0.4368092984E-03 -0.5115360081E-03 -0.5870714797E-03 -0.6620797165E-03 -0.7327012399E-03
 -0.7944458050E-03 -0.8424675050E-03 -0.8719600654E-03 -0.8786502978E-03 -0.8593487810E-03 -0.8125030797E-03
 -0.7386935253E-03 -0.6410151308E-03 -0.5252984868E-03 -0.4001320914E-03 -0.2766538295E-03 -0.1680795253E-03
 -0.8893677030E-04 -0.5398249677E-04 -0.7789460080E-04 -0.1696539307E-03 -0.3363995134E-03 -0.5791942378E-03
 -0.8896300103E-03 -0.1253817527E-02 -0.1650311610E-02 -0.2052543612E-02 -0.2432308453E-02 -0.2760526522E-02
 -0.3014294431E-02 -0.3177414034E-02 -0.3242585680E-02 -0.3209436462E-02 -0.3091875736E-02 -0.2903924128E-02
 -0.2664775488E-02 -0.2395060223E-02 -0.2112200411E-02 -0.1833147840E-02 -0.1572747519E-02 -0.1334175914E-02
 -0.1124906288E-02 -0.9472526685E-03 -0.7997045632E-03 -0.6840395447E-03 -0.5969585757E-03 -0.5361924722E-03
 -0.4994385964E-03 -0.4849858219E-03 -0.4910221427E-03 -0.5169361121E-03 -0.5619426707E-03 -0.6259037434E-03
 -0.7099925213E-03 -0.8124649416E-03 -0.9353319885E-03 -0.1079286180E-02 -0.1244984663E-02 -0.1432916452E-02
 -0.1643246880E-02 -0.1875628754E-02 -0.2129436417E-02 -0.2401735502E-02 -0.2685980851E-02 -0.2979752488E-02
 -0.3278958524E-02 -0.3573116677E-02 -0.3850031609E-02 -0.4097122070E-02 -0.4301180433E-02 -0.4449812102E-02
 -0.4531974322E-02 -0.4540563209E-02 -0.4472684832E-02 -0.4330522886E-02
  0.0000000000E+00  0.0000000000E+00 -0.1012038035E-05 -0.2417058822E-05 -0.2990685370E-05 -0.3751547458E-05
 -0.4766598073E-05 -0.6124509253E-05 -0.7941544708E-05 -0.1036857763E-04 -0.1359927640E-04 -0.1787935949E-04
 -0.2351662994E-04 -0.2996070920E-04 -0.3959085389E-04 -0.5045454129E-04 -0.6576732343E-04 -0.8533573694E-04
 -0.1095027679E-03 -0.1392710561E-03 -0.1754433772E-03 -0.2187400851E-03 -0.2697024933E-03 -0.3285718023E-03
 -0.3951483893E-03 -0.4686423528E-03 -0.5490530564E-03 -0.6312312920E-03 -0.7132130523E-03 -0.7909067122E-03
 -0.8595469959E-03 -0.9139951123E-03 -0.9491682345E-03 -0.9605715968E-03 -0.9448848692E-03 -0.9005392971E-03
 -0.8282176021E-03 -0.7312155940E-03 -0.6156192493E-03 -0.4902669217E-03 -0.3664768088E-03 -0.2575223969E-03
 -0.1778375443E-03 -0.1419382671E-03 -0.1640287303E-03 -0.2529056656E-03 -0.4152618604E-03 -0.6519104563E-03
 -0.9544273429E-03 -0.1309080745E-02 -0.1694808821E-02 -0.2085593377E-02 -0.2453764148E-02 -0.2771061386E-02
 -0.3015056563E-02 -0.3169949836E-02 -0.3228648090E-02 -0.3192089685E-02 -0.3070518815E-02 -0.2880918284E-02
 -0.2641064819E-02 -0.2371477547E-02 -0.2089199742E-02 -0.1810797016E-02 -0.1550641024E-02 -0.1312503884E-02
 -0.1103048845E-02 -0.9248277357E-03 -0.7764966902E-03 -0.6594569172E-03 -0.5705453231E-03 -0.5074732114E-03
 -0.4679149833E-03 -0.4501545226E-03 -0.4525638104E-03 -0.4739575974E-03 -0.5142362062E-03 -0.5731922825E-03
 -0.6520239409E-03 -0.7495321891E-03 -0.8679850648E-03 -0.1008590400E-02 -0.1172640308E-02 -0.1361364107E-02
 -0.1575737469E-02 -0.1816232802E-02 -0.2082499103E-02 -0.2373458335E-02 -0.2685024328E-02 -0.3008786131E-02
 -0.3338764460E-02 -0.3670479905E-02 -0.3986613843E-02 -0.4272413901E-02 -0.4512315108E-02 -0.4691406170E-02
 -0.4797344540E-02 -0.4821027607E-02 -0.4759108749E-02 -0.4613913102E-02
  0.0000000000E+00  0.0000000000E+00 -0.1045348476E-05 -0.1450571397E-05 -0.2006830983E-05 -0.2767490786E-05
 -0.3803365133E-05 -0.5207762013E-05 -0.7102670798E-05 -0.9646204318E-05 -0.1304133263E-04 -0.1754581925E-04
 -0.2348306972E-04 -0.3125330704E-04 -0.4134407855E-04 -0.5265090837E-04 -0.6870270225E-04 -0.8922385038E-04
 -0.1146189752E-03 -0.1459451644E-03 -0.1840686840E-03 -0.2297751568E-03 -0.2836682209E-03 -0.3460419949E-03
 -0.4167496148E-03 -0.4949672657E-03 -0.5791674205E-03 -0.6682213776E-03 -0.7563071275E-03 -0.8403787687E-03
 -0.9154519600E-03 -0.9761959255E-03 -0.1017354360E-02 -0.1034306386E-02 -0.1023676900E-02 -0.9839248025E-03
 -0.9158340632E-03 -0.8228430633E-03 -0.7111680918E-03 -0.5896992481E-03 -0.4696629605E-03 -0.3640506206E-03
 -0.2868105402E-03 -0.2518005912E-03 -0.2715143821E-03 -0.3567276787E-03 -0.5109458034E-03 -0.7347179670E-03
 -0.1022116717E-02 -0.1357580016E-02 -0.1721797961E-02 -0.2090049252E-02 -0.2435525833E-02 -0.2733103795E-02
 -0.2959977976E-02 -0.3101715336E-02 -0.3151622398E-02 -0.3111866494E-02 -0.2988727486E-02 -0.2801613895E-02
 -0.2566732830E-02 -0.2303424784E-02 -0.2028052988E-02 -0.1756896768E-02 -0.1502803716E-02 -0.1270034034E-02
 -0.1065015808E-02 -0.8901689417E-03 -0.7443639777E-03 -0.6286642887E-03 -0.5401285145E-03 -0.4765260643E-03
 -0.4355810526E-03 -0.4156335290E-03 -0.4150975102E-03 -0.4328189371E-03 -0.4688306440E-03 -0.5230232309E-03
 -0.5966497380E-03 -0.6889798911E-03 -0.8024786814E-03 -0.9387830635E-03 -0.1099710448E-02 -0.1287099610E-02
 -0.1502590432E-02 -0.1747324561E-02 -0.2021554971E-02 -0.2324167116E-02 -0.2652641773E-02 -0.2997649405E-02
 -0.3356061004E-02 -0.3711699991E-02 -0.4056729561E-02 -0.4371307590E-02 -0.4638141052E-02 -0.4840646748E-02
 -0.4964812383E-02 -0.5001206504E-02 -0.4945323148E-02 -0.4799758182E-02
  0.0000000000E+00  0.0000000000E+00 -0.1069194741E-05 -0.1484446429E-05 -0.2054822891E-05 -0.2835285381E-05
 -0.3898834233E-05 -0.5341749599E-05 -0.7290033885E-05 -0.9907176716E-05 -0.1340329057E-04 -0.1804553611E-04
 -0.2416954993E-04 -0.3219128153E-04 -0.4261822016E-04 -0.5422883240E-04 -0.7081519472E-04 -0.9202383385E-04
 -0.1183111120E-03 -0.1507730783E-03 -0.1903250643E-03 -0.2378044915E-03 -0.2938666273E-03 -0.3588530164E-03
 -0.4326647461E-03 -0.5144835574E-03 -0.6027933912E-03 -0.6959651527E-03 -0.7890256078E-03 -0.8783724594E-03
 -0.9590277197E-03 -0.1025559372E-02 -0.1072654835E-02 -0.1095673780E-02 -0.1091268515E-02 -0.1057969066E-02
 -0.9966525416E-03 -0.9108302263E-03 -0.8067115732E-03 -0.6930327424E-03 -0.5806585793E-03 -0.4819749413E-03
 -0.4100849103E-03 -0.3778172923E-03 -0.3965624147E-03 -0.4759282485E-03 -0.6189002246E-03 -0.8255864195E-03
 -0.1090256593E-02 -0.1398290139E-02 -0.1731817636E-02 -0.2068054532E-02 -0.2382367236E-02 -0.2651650822E-02
 -0.2855093410E-02 -0.2979431440E-02 -0.3018545802E-02 -0.2974509552E-02 -0.2853092002E-02 -0.2672344522E-02
 -0.2447104278E-02 -0.2195499235E-02 -0.1932694343E-02 -0.1674331494E-02 -0.1428759534E-02 -0.1208530201E-02
 -0.1012356853E-02 -0.8444383527E-03 -0.7041481764E-03 -0.5922539603E-03 -0.5061053004E-03 -0.4435977805E-03
 -0.4025698347E-03 -0.3814720457E-03 -0.3788044339E-03 -0.3934716105E-03 -0.4257169840E-03 -0.4753363388E-03
 -0.5437851243E-03 -0.6307135532E-03 -0.7386947135E-03 -0.8696930778E-03 -0.1025922370E-02 -0.1209677216E-02
 -0.1423090694E-02 -0.1667798528E-02 -0.1944498821E-02 -0.2252414034E-02 -0.2589103821E-02 -0.2948318332E-02
 -0.3318162286E-02 -0.3693765087E-02 -0.4052602574E-02 -0.4384845640E-02 -0.4668644475E-02 -0.4886431373E-02
 -0.5023351490E-02 -0.5069101877E-02 -0.5019558664E-02 -0.4876606996E-02
  0.0000000000E+00  0.0000000000E+00 -0.1082842214E-05 -0.1503859431E-05 -0.2082363371E-05 -0.2874243653E-05
 -0.3953773194E-05 -0.5418965800E-05 -0.7398169559E-05 -0.1005802389E-04 -0.1361283531E-04 -0.1833529667E-04
 -0.2456826514E-04 -0.3273700262E-04 -0.4336084698E-04 -0.5512098319E-04 -0.7201226310E-04 -0.9336869515E-04
 -0.1204085401E-03 -0.1535257855E-03 -0.1939080171E-03 -0.2424272974E-03 -0.2997759336E-03 -0.3663732589E-03
 -0.4420505951E-03 -0.5261226066E-03 -0.6170747932E-03 -0.7124825503E-03 -0.8093888087E-03 -0.9026351961E-03
 -0.9876517798E-03 -0.1059067962E-02 -0.1111662237E-02 -0.1140871756E-02 -0.1143458209E-02 -0.1118061841E-02
 -0.1065637331E-02 -0.9896915129E-03 -0.8962864652E-03 -0.7938051647E-03 -0.6925027090E-03 -0.6038766040E-03
 -0.5398853180E-03 -0.5120342208E-03 -0.5303458801E-03 -0.6022494816E-03 -0.7325179665E-03 -0.9183699392E-03
 -0.1155203818E-02 -0.1429613116E-02 -0.1725549780E-02 -0.2022647938E-02 -0.2298976367E-02 -0.2533509847E-02
 -0.2709240827E-02 -0.2812989201E-02 -0.2839729212E-02 -0.2791606995E-02 -0.2675533521E-02 -0.2502163432E-02
 -0.2290352435E-02 -0.2054769092E-02 -0.1810164659E-02 -0.1567903878E-02 -0.1338187132E-02 -0.1131642345E-02
 -0.9471809787E-03 -0.7894244232E-03 -0.6580157929E-03 -0.5511627972E-03 -0.4691227094E-03 -0.4091141286E-03
 -0.3691414692E-03 -0.3478091386E-03 -0.3437383534E-03 -0.3561745796E-03 -0.3847483399E-03 -0.4300779937E-03
 -0.4933756798E-03 -0.5746792154E-03 -0.6765800678E-03 -0.8012609756E-03 -0.9511945584E-03 -0.1128968965E-02
 -0.1337031307E-02 -0.1577329757E-02 -0.1850845088E-02 -0.2157022095E-02 -0.2493141960E-02 -0.2854128324E-02
 -0.3229796950E-02 -0.3607389803E-02 -0.3972147601E-02 -0.4310678632E-02 -0.4601242408E-02 -0.4825981684E-02
 -0.4969788746E-02 -0.5022151051E-02 -0.4978516433E-02 -0.4841173798E-02
  0.0000000000E+00  0.0000000000E+00 -0.1085864661E-05 -0.1508190091E-05 -0.2088551788E-05 -0.2883061297E-05
 -0.3966298363E-05 -0.5436698517E-05 -0.7423185788E-05 -0.1009318060E-04 -0.1366204032E-04 -0.1840385956E-04
 -0.2466334737E-04 -0.3286818608E-04 -0.4354083889E-04 -0.5528797415E-04 -0.7223956678E-04 -0.9367725481E-04
 -0.1208102989E-03 -0.1540670441E-03 -0.1946352595E-03 -0.2434019333E-03 -0.3010789675E-03 -0.3681227062E-03
 -0.4443780929E-03 -0.5292128411E-03 -0.6211694302E-03 -0.7178965374E-03 -0.8161045042E-03 -0.9115833891E-03
 -0.9994423346E-03 -0.1074535661E-02 -0.1131804664E-02 -0.1166900989E-02 -0.1176767913E-02 -0.1160186385E-02
 -0.1118166135E-02 -0.1054129546E-02 -0.9738570477E-03 -0.8851994882E-03 -0.7975929713E-03 -0.7214240389E-03
 -0.6672880507E-03 -0.6451692535E-03 -0.6635609004E-03 -0.7285505786E-03 -0.8438204573E-03 -0.1006539887E-02
 -0.1212394771E-02 -0.1449380836E-02 -0.1703512833E-02 -0.1957139465E-02 -0.2191350480E-02 -0.2388073087E-02
 -0.2532105020E-02 -0.2613893035E-02 -0.2627632405E-02 -0.2575649904E-02 -0.2463985511E-02 -0.2302052577E-02
 -0.2106315498E-02 -0.1891350690E-02 -0.1665701590E-02 -0.1443587503E-02 -0.1232827237E-02 -0.1040079809E-02
 -0.8730151164E-03 -0.7273582108E-03 -0.6056880130E-03 -0.5065820066E-03 -0.4300165847E-03 -0.3736395644E-03
 -0.3356571636E-03 -0.3148572283E-03 -0.3100064340E-03 -0.3204699713E-03 -0.3459686281E-03 -0.3872236902E-03
 -0.4454015813E-03 -0.5208740442E-03 -0.6161663359E-03 -0.7335708656E-03 -0.8756843685E-03 -0.1045231226E-02
 -0.1244801150E-02 -0.1476483543E-02 -0.1741391760E-02 -0.2039091018E-02 -0.2366974181E-02 -0.2719667265E-02
 -0.3088297610E-02 -0.3461766976E-02 -0.3822102883E-02 -0.4156457793E-02 -0.4440840656E-02 -0.4664646497E-02
 -0.4809754875E-02 -0.4865822532E-02 -0.4828295436E-02 -0.4699005604E-02
  0.0000000000E+00  0.0000000000E+00 -0.1078167719E-05 -0.1497300187E-05 -0.2073186156E-05 -0.2861443908E-05
 -0.3935981813E-05 -0.5394327607E-05 -0.7364186793E-05 -0.1001135748E-04 -0.1354905682E-04 -0.1824858483E-04
 -0.2445104401E-04 -0.3257952375E-04 -0.4315072748E-04 -0.5472147956E-04 -0.7148538953E-04 -0.9268245604E-04
 -0.1194938336E-03 -0.1523655054E-03 -0.1924634129E-03 -0.2406686534E-03 -0.2976938412E-03 -0.3640195200E-03
 -0.4394956569E-03 -0.5235497525E-03 -0.6148028743E-03 -0.7110179297E-03 -0.8090605957E-03 -0.9049635129E-03
 -0.9935661629E-03 -0.1070837733E-02 -0.1131640660E-02 -0.1171909861E-02 -0.1188838736E-02 -0.1181371299E-02
 -0.1150569021E-02 -0.1099652518E-02 -0.1034018964E-02 -0.9608405019E-03 -0.8885770412E-03 -0.8263543503E-03
 -0.7832777629E-03 -0.7677172163E-03 -0.7865825428E-03 -0.8446049795E-03 -0.9436585257E-03 -0.1083152863E-02
 -0.1256083003E-02 -0.1455084397E-02 -0.1665950366E-02 -0.1874559002E-02 -0.2065306650E-02 -0.2223081741E-02
 -0.2335365576E-02 -0.2394116440E-02 -0.2394703711E-02 -0.2339251867E-02 -0.2232819880E-02 -0.2084973376E-02
 -0.1907381186E-02 -0.1711299280E-02 -0.1507835752E-02 -0.1307796151E-02 -0.1117883377E-02 -0.9439997567E-03
 -0.7927508833E-03 -0.6604871024E-03 -0.5500815307E-03 -0.4598457513E-03 -0.3897336975E-03 -0.3378235652E-03
 -0.3025426378E-03 -0.2828773817E-03 -0.2777526451E-03 -0.2866574534E-03 -0.3093972484E-03 -0.3467751006E-03
 -0.3998781795E-03 -0.4693511149E-03 -0.5575789910E-03 -0.6668636342E-03 -0.7998035438E-03 -0.9591187685E-03
 -0.1147390957E-02 -0.1366703205E-02 -0.1618175713E-02 -0.1901413534E-02 -0.2213911706E-02 -0.2549575862E-02
 -0.2902269624E-02 -0.3259281165E-02 -0.3606734913E-02 -0.3925340856E-02 -0.4201952071E-02 -0.4414863236E-02
 -0.4556333140E-02 -0.4613459761E-02 -0.4581833725E-02 -0.4462912219E-02
  0.0000000000E+00  0.0000000000E+00 -0.1059994082E-05 -0.1471541362E-05 -0.2036774775E-05 -0.2810124342E-05
 -0.3863877198E-05 -0.5293363295E-05 -0.7223329946E-05 -0.9815625037E-05 -0.1327823730E-04 -0.1787561506E-04
 -0.2393998193E-04 -0.3188306732E-04 -0.4220725074E-04 -0.5344494884E-04 -0.6978167484E-04 -0.9042740893E-04
 -0.1165171273E-03 -0.1484977586E-03 -0.1874923271E-03 -0.2343557120E-03 -0.2897825123E-03 -0.3542640505E-03
 -0.4276456579E-03 -0.5094184815E-03 -0.5982991983E-03 -0.6921989496E-03 -0.7881912817E-03 -0.8825784008E-03
 -0.9710793928E-03 -0.1048079507E-02 -0.1111035211E-02 -0.1155429111E-02 -0.1178747316E-02 -0.1180105337E-02
 -0.1160536243E-02 -0.1123071924E-02 -0.1072597937E-02 -0.1015502503E-02 -0.9591719784E-03 -0.9113991137E-03
 -0.8797643570E-03 -0.8710304934E-03 -0.8905691650E-03 -0.9418269338E-03 -0.1025846198E-02 -0.1140881186E-02
 -0.1283196418E-02 -0.1444224576E-02 -0.1612876102E-02 -0.1777811924E-02 -0.1926293226E-02 -0.2046268941E-02
 -0.2127747532E-02 -0.2163945208E-02 -0.2152543125E-02 -0.2093813353E-02 -0.1993563021E-02 -0.1861041587E-02
 -0.1700159760E-02 -0.1524646256E-02 -0.1344027604E-02 -0.1166773724E-02 -0.9984619556E-03 -0.8442088488E-03
 -0.7069529592E-03 -0.5917413387E-03 -0.4928482850E-03 -0.4123156041E-03 -0.3492492386E-03 -0.3023424540E-03
 -0.2702475314E-03 -0.2521512330E-03 -0.2471385074E-03 -0.2548182390E-03 -0.2750698645E-03 -0.3087547787E-03
 -0.3568525978E-03 -0.4202168333E-03 -0.5010333210E-03 -0.6015275040E-03 -0.7241970963E-03 -0.8716423515E-03
 -0.1046315780E-02 -0.1250178766E-02 -0.1484263864E-02 -0.1748160684E-02 -0.2039469870E-02 -0.2352435940E-02
 -0.2681297977E-02 -0.3014192419E-02 -0.3337803520E-02 -0.3637313947E-02 -0.3895895032E-02 -0.4097028534E-02
 -0.4228095727E-02 -0.4284022758E-02 -0.4257936131E-02 -0.4150829265E-02
  0.0000000000E+00  0.0000000000E+00 -0.1031909964E-05 -0.1431735007E-05 -0.1980506399E-05 -0.2730818590E-05
 -0.3752454627E-05 -0.5137350313E-05 -0.7005685080E-05 -0.9513207833E-05 -0.1285983569E-04 -0.1729944006E-04
 -0.2315053869E-04 -0.3080732420E-04 -0.4075006045E-04 -0.5151182853E-04 -0.6720153688E-04 -0.8701130869E-04
 -0.1120139428E-03 -0.1426418707E-03 -0.1799564233E-03 -0.2247679312E-03 -0.2777359406E-03 -0.3393498619E-03
 -0.4094409176E-03 -0.4875653797E-03 -0.5725477068E-03 -0.6624730034E-03 -0.7546629035E-03 -0.8457428894E-03
 -0.9318216302E-03 -0.1008788080E-02 -0.1071159141E-02 -0.1118384132E-02 -0.1147029991E-02 -0.1156381528E-02
 -0.1147436862E-02 -0.1122944397E-02 -0.1087229603E-02 -0.1045836780E-02 -0.1005041813E-02 -0.9713054782E-03
 -0.9507305323E-03 -0.9485647309E-03 -0.9687670266E-03 -0.1013637547E-02 -0.1083511620E-02 -0.1176534441E-02
 -0.1289397460E-02 -0.1415112234E-02 -0.1544631692E-02 -0.1669113172E-02 -0.1778628451E-02 -0.1863862663E-02
 -0.1917156488E-02 -0.1933381935E-02 -0.1910490612E-02 -0.1850188164E-02 -0.1758887252E-02 -0.1636339524E-02
 -0.1493880165E-02 -0.1339780437E-02 -0.1180885525E-02 -0.1025534899E-02 -0.8791736173E-03 -0.7444321960E-03
 -0.6243709209E-03 -0.5231432171E-03 -0.4361798949E-03 -0.3650793805E-03 -0.3094907591E-03 -0.2678447434E-03
 -0.2392065832E-03 -0.2229537067E-03 -0.2183241027E-03 -0.2250361002E-03 -0.2430290751E-03 -0.2731988627E-03
 -0.3163961840E-03 -0.3736205490E-03 -0.4468168957E-03 -0.5380668765E-03 -0.6496890254E-03 -0.7840779183E-03
 -0.9434696131E-03 -0.1129623811E-02 -0.1343423962E-02 -0.1584413975E-02 -0.1850313605E-02 -0.2135777964E-02
 -0.2435540072E-02 -0.2738777219E-02 -0.3033436976E-02 -0.3305775267E-02 -0.3541796418E-02 -0.3727031274E-02
 -0.3850196242E-02 -0.3902029565E-02 -0.3878357148E-02 -0.3784317941E-02
  0.0000000000E+00  0.0000000000E+00  0.0000000000E+00 -0.1379125951E-05 -0.1906181549E-05 -0.2626124109E-05
 -0.3605450545E-05 -0.4931646840E-05 -0.6718909948E-05 -0.9115009619E-05 -0.1230931495E-04 -0.1654189160E-04
 -0.2211338932E-04 -0.2939516750E-04 -0.3883873271E-04 -0.4900149952E-04 -0.6385354632E-04 -0.8258146348E-04
 -0.1061827868E-03 -0.1350622771E-03 -0.1702042364E-03 -0.2123593446E-03 -0.2621380108E-03 -0.3200168869E-03
 -0.3858049196E-03 -0.4591231742E-03 -0.5389113077E-03 -0.6234452569E-03 -0.7103213102E-03 -0.7965232468E-03
 -0.8785897590E-03 -0.9528855310E-03 -0.1015959569E-02 -0.1062986454E-02 -0.1095636542E-02 -0.1111735358E-02
 -0.1112217732E-02 -0.1099511595E-02 -0.1077349097E-02 -0.1050416428E-02 -0.1023898926E-02 -0.1002990579E-02
 -0.9924305901E-03 -0.9961084553E-03 -0.1016752800E-02 -0.1055698985E-02 -0.1112724349E-02 -0.1185949480E-02
 -0.1271823446E-02 -0.1366088209E-02 -0.1461761787E-02 -0.1550613631E-02 -0.1625950595E-02 -0.1680861490E-02
 -0.1709736792E-02 -0.1708909477E-02 -0.1677058944E-02 -0.1618398424E-02 -0.1530684325E-02 -0.1420660380E-02
 -0.1295274867E-02 -0.1160983087E-02 -0.1023790659E-02 -0.8898416899E-03 -0.7638601470E-03 -0.6478092583E-03
 -0.5442911743E-03 -0.4543491690E-03 -0.3813224030E-03 -0.3196698525E-03 -0.2710916015E-03 -0.2349061079E-03
 -0.2098070187E-03 -0.1955296836E-03 -0.1914514781E-03 -0.1975282160E-03 -0.2136343652E-03 -0.2401482329E-03
 -0.2785933357E-03 -0.3297374871E-03 -0.3952611628E-03 -0.4770548173E-03 -0.5772048444E-03 -0.6978445462E-03
 -0.8409398291E-03 -0.1008002922E-02 -0.1199737301E-02 -0.1415632352E-02 -0.1653546257E-02 -0.1908598478E-02
 -0.2176093765E-02 -0.2446366008E-02 -0.2708760154E-02 -0.2951187935E-02 -0.3161031897E-02 -0.3326284847E-02
 -0.3437197467E-02 -0.3485559386E-02 -0.3468710475E-02 -0.3387056540E-02
  0.0000000000E+00  0.0000000000E+00  0.0000000000E+00 -0.1315313851E-05 -0.1816110854E-05 -0.2499369558E-05
 -0.3427646190E-05 -0.4683098774E-05 -0.6372772778E-05 -0.8634915876E-05 -0.1164633206E-04 -0.1563067232E-04
 -0.2086738413E-04 -0.2770078985E-04 -0.3654842007E-04 -0.4601339873E-04 -0.5987347133E-04 -0.7732178165E-04
 -0.9904829729E-04 -0.1260879925E-03 -0.1586689103E-03 -0.1976937142E-03 -0.2437133829E-03 -0.2971835482E-03
 -0.3578848444E-03 -0.4255014990E-03 -0.4990913785E-03 -0.5771293801E-03 -0.6574992750E-03 -0.7375592762E-03
 -0.8142951296E-03 -0.8845619337E-03 -0.9453983766E-03 -0.9943777447E-03 -0.1029943877E-02 -0.1048994553E-02
 -0.1057310180E-02 -0.1054694777E-02 -0.1044285064E-02 -0.1029936014E-02 -0.1015809627E-02 -0.1005947409E-02
 -0.1003885733E-02 -0.1012352819E-02 -0.1033060082E-02 -0.1066578834E-02 -0.1112283431E-02 -0.1168346465E-02
 -0.1231786537E-02 -0.1298586149E-02 -0.1365613639E-02 -0.1424516093E-02 -0.1471304880E-02 -0.1501087380E-02
 -0.1509974259E-02 -0.1499200323E-02 -0.1460294199E-02 -0.1398455153E-02 -0.1316892121E-02 -0.1219276163E-02
 -0.1109845363E-02 -0.9940757198E-03 -0.8775609798E-03 -0.7625685904E-03 -0.6554562762E-03 -0.5567723066E-03
 -0.4686867914E-03 -0.3920514942E-03 -0.3294860170E-03 -0.2766800808E-03 -0.2351334567E-03 -0.2038263151E-03
 -0.1823648580E-03 -0.1700765580E-03 -0.1666317789E-03 -0.1719210749E-03 -0.1862932119E-03 -0.2096189453E-03
 -0.2435279885E-03 -0.2887474830E-03 -0.3467068248E-03 -0.4190773397E-03 -0.5076843887E-03 -0.6143722940E-03
 -0.7408131994E-03 -0.8882556570E-03 -0.1057217517E-02 -0.1247140789E-02 -0.1456042623E-02 -0.1679540283E-02
 -0.1913548338E-02 -0.2149602013E-02 -0.2378484535E-02 -0.2589797886E-02 -0.2772731563E-02 -0.2917021489E-02
 -0.3013730224E-02 -0.3057239818E-02 -0.3044551852E-02 -0.2975873606E-02
  0.0000000000E+00  0.0000000000E+00  0.0000000000E+00 -0.1242167838E-05 -0.1712988914E-05 -0.2354428816E-05
 -0.3224594089E-05 -0.4399638691E-05 -0.5978566109E-05 -0.8088940100E-05 -0.1089349951E-04 -0.1459756657E-04
 -0.1945697629E-04 -0.2578602416E-04 -0.3396461918E-04 -0.4444343774E-04 -0.5541442280E-04 -0.7143908010E-04
 -0.9135339759E-04 -0.1160868705E-03 -0.1458334502E-03 -0.1813981617E-03 -0.2233833367E-03 -0.2718673901E-03
 -0.3269500050E-03 -0.3882590769E-03 -0.4549698029E-03 -0.5257561393E-03 -0.5987894555E-03 -0.6718011266E-03
 -0.7422196129E-03 -0.8073814130E-03 -0.8648001782E-03 -0.9124620214E-03 -0.9491019091E-03 -0.9744107005E-03
 -0.9891284184E-03 -0.9917437878E-03 -0.9909306050E-03 -0.9869061365E-03 -0.9829112868E-03 -0.9819816897E-03
 -0.9866374403E-03 -0.9986593702E-03 -0.1018961927E-02 -0.1047551069E-02 -0.1083543851E-02 -0.1125227336E-02
 -0.1170145828E-02 -0.1215220600E-02 -0.1256917255E-02 -0.1293247090E-02 -0.1317364563E-02 -0.1331489724E-02
 -0.1324648668E-02 -0.1299797755E-02 -0.1256732708E-02 -0.1196527581E-02 -0.1121414905E-02 -0.1035080137E-02
 -0.9407257879E-03 -0.8417751933E-03 -0.7430518393E-03 -0.6466711584E-03 -0.5559721114E-03 -0.4730193574E-03
 -0.3989604064E-03 -0.3344671594E-03 -0.2797096035E-03 -0.2369165805E-03 -0.2015353799E-03 -0.1751945135E-03
 -0.1569555216E-03 -0.1465489629E-03 -0.1439367313E-03 -0.1486715394E-03 -0.1613158139E-03 -0.1815914196E-03
 -0.2112695703E-03 -0.2508127458E-03 -0.3014684735E-03 -0.3646783298E-03 -0.4419985123E-03 -0.5349800315E-03
 -0.6450020703E-03 -0.7730563461E-03 -0.9194878697E-03 -0.1083708345E-02 -0.1263064878E-02 -0.1456225841E-02
 -0.1657178028E-02 -0.1859489503E-02 -0.2055346622E-02 -0.2235986817E-02 -0.2392338221E-02 -0.2515809079E-02
 -0.2598926142E-02 -0.2636770548E-02 -0.2627015277E-02 -0.2568809413E-02
  0.0000000000E+00  0.0000000000E+00  0.0000000000E+00 -0.1161731144E-05 -0.1599753806E-05 -0.2195514558E-05
 -0.3002315627E-05 -0.4089844109E-05 -0.5548463774E-05 -0.7494291253E-05 -0.1007503832E-04 -0.1347650371E-04
 -0.1792945080E-04 -0.2371640031E-04 -0.3117759285E-04 -0.4071503400E-04 -0.5063647107E-04 -0.6514873627E-04
 -0.8314221613E-04 -0.1054389295E-03 -0.1321949092E-03 -0.1641156343E-03 -0.2017472182E-03 -0.2451045298E-03
 -0.2942892100E-03 -0.3489749990E-03 -0.4084502726E-03 -0.4715812726E-03 -0.5368162508E-03 -0.6022438093E-03
 -0.6657130819E-03 -0.7250137507E-03 -0.7781012266E-03 -0.8233390537E-03 -0.8597202948E-03 -0.8870261366E-03
 -0.9058859599E-03 -0.9177189450E-03 -0.9245600091E-03 -0.9287968348E-03 -0.9328631629E-03 -0.9347514348E-03
 -0.9442796697E-03 -0.9585885970E-03 -0.9780041115E-03 -0.1002147590E-02 -0.1030004479E-02 -0.1060021260E-02
 -0.1090213077E-02 -0.1118277633E-02 -0.1146121722E-02 -0.1162166622E-02 -0.1170452154E-02 -0.1165720677E-02
 -0.1148013633E-02 -0.1116632755E-02 -0.1071738559E-02 -0.1014367860E-02 -0.9463476466E-03 -0.8706428984E-03
 -0.7891112980E-03 -0.7055925564E-03 -0.6220089090E-03 -0.5420962884E-03 -0.4670019103E-03 -0.3975613714E-03
 -0.3359716173E-03 -0.2823087244E-03 -0.2367014813E-03 -0.1989989521E-03 -0.1712150876E-03 -0.1493030416E-03
 -0.1340698639E-03 -0.1254381400E-03 -0.1232315371E-03 -0.1276340119E-03 -0.1386879890E-03 -0.1561460259E-03
 -0.1818603289E-03 -0.2160578437E-03 -0.2598035431E-03 -0.3143127287E-03 -0.3808806585E-03 -0.4607784763E-03
 -0.5551110311E-03 -0.6646359658E-03 -0.7895497789E-03 -0.9292553165E-03 -0.1081378865E-02 -0.1244822900E-02
 -0.1414431649E-02 -0.1584807405E-02 -0.1749448306E-02 -0.1901108262E-02 -0.2032058327E-02 -0.2135816639E-02
 -0.2205867900E-02 -0.2238463620E-02 -0.2230460990E-02 -0.2183618475E-02
  0.0000000000E+00  0.0000000000E+00  0.0000000000E+00 -0.1076122775E-05 -0.1479442900E-05 -0.2026967424E-05
 -0.2766993680E-05 -0.3762490893E-05 -0.5094874347E-05 -0.6868441464E-05 -0.9215439583E-05 -0.1230164567E-04
 -0.1633220631E-04 -0.2155730377E-04 -0.2827697521E-04 -0.3684411995E-04 -0.4569676325E-04 -0.5866113746E-04
 -0.7469396310E-04 -0.9428725438E-04 -0.1182313825E-03 -0.1464614529E-03 -0.1795530665E-03 -0.2178771863E-03
 -0.2611190884E-03 -0.3091344972E-03 -0.3613182082E-03 -0.4167165467E-03 -0.4740355168E-03 -0.5316938648E-03
 -0.5879262502E-03 -0.6409335809E-03 -0.6890672119E-03 -0.7310231954E-03 -0.7660149788E-03 -0.7938908918E-03
 -0.8151685028E-03 -0.8309715084E-03 -0.8428737557E-03 -0.8526746453E-03 -0.8621450146E-03 -0.8727881977E-03
 -0.8856555302E-03 -0.9012408111E-03 -0.9194587886E-03 -0.9396945924E-03 -0.9608994340E-03 -0.9817055675E-03
 -0.1000539849E-02 -0.1015726666E-02 -0.1025582422E-02 -0.1028510465E-02 -0.1023966472E-02 -0.1010075956E-02
 -0.9854695467E-03 -0.9506271358E-03 -0.9059587217E-03 -0.8524497322E-03 -0.7915985160E-03 -0.7252952731E-03
 -0.6562491663E-03 -0.5855570181E-03 -0.5162106783E-03 -0.4500235631E-03 -0.3874865892E-03 -0.3310702079E-03
 -0.2803870933E-03 -0.2359144953E-03 -0.1983355835E-03 -0.1672480242E-03 -0.1424022861E-03 -0.1255182514E-03
 -0.1135610816E-03 -0.1065184942E-03 -0.1048673224E-03 -0.1086313063E-03 -0.1183679680E-03 -0.1332522599E-03
 -0.1553056241E-03 -0.1845544352E-03 -0.2218892894E-03 -0.2683131257E-03 -0.3248800895E-03 -0.3926069304E-03
 -0.4723541424E-03 -0.5646772964E-03 -0.6696541752E-03 -0.7867002030E-03 -0.9137224078E-03 -0.1049846445E-02
 -0.1190716301E-02 -0.1331878539E-02 -0.1468015218E-02 -0.1592978203E-02 -0.1701294893E-02 -0.1786957017E-02
 -0.1843919870E-02 -0.1871516963E-02 -0.1866087934E-02 -0.1828669334E-02
  0.0000000000E+00  0.0000000000E+00  0.0000000000E+00  0.0000000000E+00 -0.1355055139E-05 -0.1853055884E-05
 -0.2524682768E-05 -0.3426134990E-05 -0.4629840015E-05 -0.6228265859E-05 -0.8338239512E-05 -0.1110565150E-04
 -0.1471031047E-04 -0.1937055326E-04 -0.2534701303E-04 -0.3294470263E-04 -0.4251229892E-04 -0.5217011936E-04
 -0.6626423820E-04 -0.8343981656E-04 -0.1043748254E-03 -0.1289879639E-03 -0.1577673561E-03 -0.1910561382E-03
 -0.2285121282E-03 -0.2700402180E-03 -0.3151329414E-03 -0.3630006405E-03 -0.4125821518E-03 -0.4625919022E-03
 -0.5116066526E-03 -0.5581884240E-03 -0.6010318990E-03 -0.6391164852E-03 -0.6718375586E-03 -0.6990904591E-03
 -0.7212860753E-03 -0.7392882220E-03 -0.7542783942E-03 -0.7675691513E-03 -0.7803990104E-03 -0.7937457968E-03
 -0.8081905201E-03 -0.8238513459E-03 -0.8403907800E-03 -0.8570835962E-03 -0.8729226459E-03 -0.8867369285E-03
 -0.8973010087E-03 -0.9034244464E-03 -0.9040204005E-03 -0.8981601155E-03 -0.8851222207E-03 -0.8653390671E-03
 -0.8377505422E-03 -0.8019883696E-03 -0.7592153553E-03 -0.7103502672E-03 -0.6566242485E-03 -0.5994997290E-03
 -0.5411147333E-03 -0.4820603124E-03 -0.4242915716E-03 -0.3698343820E-03 -0.3190110692E-03 -0.2729871931E-03
 -0.2314528271E-03 -0.1951898406E-03 -0.1646554305E-03 -0.1392850235E-03 -0.1190105978E-03 -0.1034761606E-03
 -0.9541081550E-04 -0.8975284165E-04 -0.8857385996E-04 -0.9191522637E-04 -0.9978588193E-04 -0.1127089386E-03
 -0.1315681963E-03 -0.1563122260E-03 -0.1878097157E-03 -0.2268719918E-03 -0.2743390323E-03 -0.3310054716E-03
 -0.3975231318E-03 -0.4742812027E-03 -0.5612692921E-03 -0.6571238313E-03 -0.7624559343E-03 -0.8741646519E-03
 -0.9894295272E-03 -0.1104633757E-02 -0.1215242088E-02 -0.1317100880E-02 -0.1405092068E-02 -0.1473483240E-02
 -0.1521169527E-02 -0.1543893266E-02 -0.1538371240E-02 -0.1508951711E-02
  0.0000000000E+00  0.0000000000E+00  0.0000000000E+00  0.0000000000E+00 -0.1229428448E-05 -0.1677799574E-05
 -0.2281055445E-05 -0.3088749909E-05 -0.4164520702E-05 -0.5589312106E-05 -0.7464990734E-05 -0.9918237319E-05
 -0.1310449674E-04 -0.1721163389E-04 -0.2246277312E-04 -0.2911759847E-04 -0.3747117472E-04 -0.4584419730E-04
 -0.5807345592E-04 -0.7293118091E-04 -0.9099155052E-04 -0.1121596738E-03 -0.1368438478E-03 -0.1653618621E-03
 -0.1973490317E-03 -0.2327545662E-03 -0.2711588059E-03 -0.3119177126E-03 -0.3541747857E-03 -0.3969018653E-03
 -0.4389705868E-03 -0.4792508597E-03 -0.5167263436E-03 -0.5506108200E-03 -0.5804453898E-03 -0.6061562615E-03
 -0.6280575563E-03 -0.6467928396E-03 -0.6632212807E-03 -0.6782665265E-03 -0.6927552115E-03 -0.7072748373E-03
 -0.7220764730E-03 -0.7370374053E-03 -0.7516853376E-03 -0.7652728048E-03 -0.7768815921E-03 -0.7855342208E-03
 -0.7902930413E-03 -0.7903353278E-03 -0.7850019635E-03 -0.7738247449E-03 -0.7565408898E-03 -0.7331025149E-03
 -0.7045995681E-03 -0.6697764028E-03 -0.6307806083E-03 -0.5870606044E-03 -0.5402765077E-03 -0.4915600851E-03
 -0.4420947673E-03 -0.3936411658E-03 -0.3461682811E-03 -0.3011011261E-03 -0.2600572839E-03 -0.2227532486E-03
 -0.1895745774E-03 -0.1602669912E-03 -0.1352654624E-03 -0.1149723325E-03 -0.9846078813E-04 -0.8608083181E-04
 -0.7749086407E-04 -0.7505659831E-04 -0.7426197108E-04 -0.7720290094E-04 -0.8326750586E-04 -0.9473218599E-04
 -0.1104512307E-03 -0.1311473673E-03 -0.1575525901E-03 -0.1900391124E-03 -0.2293921213E-03 -0.2762189366E-03
 -0.3309996572E-03 -0.3939923335E-03 -0.4651264562E-03 -0.5431900809E-03 -0.6287342217E-03 -0.7191562055E-03
 -0.8121713108E-03 -0.9046400658E-03 -0.9936997221E-03 -0.1074239525E-02 -0.1144640245E-02 -0.1200623153E-02
 -0.1238883421E-02 -0.1255430390E-02 -0.1253231660E-02 -0.1230150231E-02
  0.0000000000E+00  0.0000000000E+00  0.0000000000E+00  0.0000000000E+00 -0.1105138836E-05 -0.1504825592E-05
 -0.2041198571E-05 -0.2757439358E-05 -0.3708791017E-05 -0.4965238518E-05 -0.6614484147E-05 -0.8765106408E-05
 -0.1154970528E-04 -0.1512772421E-04 -0.1968750003E-04 -0.2544693140E-04 -0.3265198733E-04 -0.4157212404E-04
 -0.5029968217E-04 -0.6298950942E-04 -0.7816249675E-04 -0.9633954780E-04 -0.1172324304E-03 -0.1413450110E-03
 -0.1682959243E-03 -0.1980734352E-03 -0.2303351352E-03 -0.2645632643E-03 -0.3000767979E-03 -0.3360659778E-03
 -0.3716500104E-03 -0.4059544174E-03 -0.4381996719E-03 -0.4677883268E-03 -0.4943751806E-03 -0.5179053577E-03
 -0.5386091743E-03 -0.5569500764E-03 -0.5735313775E-03 -0.5889767769E-03 -0.6038061741E-03 -0.6183301168E-03
 -0.6325825617E-03 -0.6463032898E-03 -0.6589704845E-03 -0.6698735604E-03 -0.6782090510E-03 -0.6831799137E-03
 -0.6840811846E-03 -0.6803612098E-03 -0.6716554275E-03 -0.6577964354E-03 -0.6388080423E-03 -0.6148915341E-03
 -0.5864100576E-03 -0.5547885788E-03 -0.5189959910E-03 -0.4805550848E-03 -0.4410518880E-03 -0.3999520905E-03
 -0.3587995421E-03 -0.3189829013E-03 -0.2802521120E-03 -0.2437106315E-03 -0.2106386596E-03 -0.1800902937E-03
 -0.1536683683E-03 -0.1305357886E-03 -0.1105087024E-03 -0.9387194933E-04 -0.8035123919E-04 -0.7079754068E-04
 -0.6423683358E-04 -0.6128493901E-04 -0.6181341740E-04 -0.6377153702E-04 -0.6937227185E-04 -0.7901333745E-04
 -0.9209285829E-04 -0.1092361746E-03 -0.1309096052E-03 -0.1576156428E-03 -0.1899838508E-03 -0.2282255942E-03
 -0.2728004828E-03 -0.3238675057E-03 -0.3804938183E-03 -0.4440967343E-03 -0.5126968915E-03 -0.5846834079E-03
 -0.6588309710E-03 -0.7313928377E-03 -0.8021536253E-03 -0.8666171378E-03 -0.9225011822E-03 -0.9651698114E-03
 -0.9956833587E-03 -0.1010216013E-02 -0.1008332739E-02 -0.9904867562E-03
  0.0000000000E+00  0.0000000000E+00  0.0000000000E+00  0.0000000000E+00  0.0000000000E+00 -0.1337263387E-05
 -0.1809467237E-05 -0.2438235651E-05 -0.3270964190E-05 -0.4367439293E-05 -0.5802245084E-05 -0.7667279265E-05
 -0.1007420287E-04 -0.1315655648E-04 -0.1707116361E-04 -0.2199831640E-04 -0.2814011039E-04 -0.3571618590E-04
 -0.4307576544E-04 -0.5378241900E-04 -0.6654169852E-04 -0.8178568982E-04 -0.9924773726E-04 -0.1193843477E-03
 -0.1418036815E-03 -0.1665275039E-03 -0.1932800317E-03 -0.2216506504E-03 -0.2511053930E-03 -0.2810155111E-03
 -0.3107031758E-03 -0.3395010909E-03 -0.3668192104E-03 -0.3922086095E-03 -0.4154108642E-03 -0.4363818946E-03
 -0.4552825581E-03 -0.4724340646E-03 -0.4882434533E-03 -0.5031112337E-03 -0.5173380012E-03 -0.5310479329E-03
 -0.5441440123E-03 -0.5563032434E-03 -0.5670116411E-03 -0.5756306147E-03 -0.5814805819E-03 -0.5839256006E-03
 -0.5824447011E-03 -0.5766805464E-03 -0.5664623588E-03 -0.5518058558E-03 -0.5328967552E-03 -0.5100655889E-03
 -0.4837603425E-03 -0.4545207799E-03 -0.4238534142E-03 -0.3907637584E-03 -0.3566982599E-03 -0.3229837651E-03
 -0.2890607023E-03 -0.2561081048E-03 -0.2252369369E-03 -0.1958142994E-03 -0.1686667996E-03 -0.1449458830E-03
 -0.1239496388E-03 -0.1052153619E-03 -0.8925472664E-04 -0.7600087796E-04 -0.6566397347E-04 -0.5762888885E-04
 -0.5202195878E-04 -0.4880241186E-04 -0.5035987527E-04 -0.5272497866E-04 -0.5736674764E-04 -0.6540372321E-04
 -0.7618122689E-04 -0.9023857430E-04 -0.1079392738E-03 -0.1296687017E-03 -0.1558051512E-03 -0.1866810641E-03
 -0.2225346337E-03 -0.2635690324E-03 -0.3087320155E-03 -0.3590271117E-03 -0.4134410923E-03 -0.4694955874E-03
 -0.5279990729E-03 -0.5859793059E-03 -0.6393515635E-03 -0.6901986420E-03 -0.7340069162E-03 -0.7686981401E-03
 -0.7917490831E-03 -0.8035689098E-03 -0.8026166241E-03 -0.7889210731E-03
 -0.6818482009E-04 -0.7543961538E-04 -0.8300486517E-04 -0.9073748868E-04 -0.9917086463E-04 -0.1099035371E-03
 -0.1169944556E-03 -0.1233761334E-03 -0.1288054664E-03 -0.1330552609E-03 -0.1354809681E-03 -0.1369294946E-03
 -0.1379492851E-03 -0.1365647729E-03 -0.1337494028E-03 -0.1296753364E-03 -0.1245843654E-03 -0.1187753926E-03
 -0.1125889932E-03 -0.1063909495E-03 -0.1005565377E-03 -0.9545691256E-04 -0.9144830961E-04 -0.9141114906E-04
 -0.9019883621E-04 -0.9101755486E-04 -0.8941362448E-04 -0.9372292907E-04 -0.9973816914E-04 -0.1098322768E-03
 -0.1216136539E-03 -0.1356867606E-03 -0.1518624025E-03 -0.1710661220E-03 -0.1910562753E-03 -0.2125792286E-03
 -0.2346415293E-03 -0.2570960710E-03 -0.2796280191E-03 -0.3020842436E-03 -0.3245517970E-03 -0.3464891928E-03
 -0.3707951252E-03 -0.3974349390E-03 -0.4280656823E-03 -0.4647930611E-03 -0.5101662833E-03 -0.5671699521E-03
 -0.6392216463E-03 -0.7301797549E-03 -0.8437231323E-03 -0.9860211534E-03 -0.1161479888E-02 -0.1375579696E-02
 -0.1630654410E-02 -0.1937282020E-02 -0.2296403601E-02 -0.2709004802E-02 -0.3172322939E-02 -0.3677503974E-02
 -0.4209534865E-02 -0.4746164631E-02 -0.5258077755E-02 -0.5712066412E-02 -0.6074072773E-02 -0.6314004143E-02
 -0.6410426133E-02 -0.6354147118E-02 -0.6149746290E-02 -0.5814648494E-02 -0.5376047393E-02 -0.4866540942E-02
 -0.4319565213E-02 -0.3765352197E-02 -0.3229273020E-02 -0.2729302749E-02 -0.2276734620E-02 -0.1878016812E-02
 -0.1535796986E-02 -0.1244011597E-02 -0.1000695673E-02 -0.8005677112E-03 -0.6379214102E-03 -0.5071106180E-03
 -0.4028512924E-03 -0.3203871901E-03 -0.2555607790E-03 -0.2048222436E-03 -0.1652006633E-03 -0.1342539868E-03
 -0.1100087652E-03 -0.9089660912E-04 -0.7553622935E-04 -0.6331340034E-04 -0.5334276848E-04 -0.4509469333E-04
 -0.3818103061E-04 -0.3052849613E-04 -0.2603574683E-04 -0.2335118888E-04
 -0.9326179624E-04 -0.1034867070E-03 -0.1142264782E-03 -0.1259704736E-03 -0.1372724043E-03 -0.1483739915E-03
 -0.1561704294E-03 -0.1660941215E-03 -0.1747191463E-03 -0.1845400096E-03 -0.1892175771E-03 -0.1926744133E-03
 -0.1927212353E-03 -0.1909190261E-03 -0.1869272619E-03 -0.1809910776E-03 -0.1734623131E-03 -0.1647788070E-03
 -0.1554390680E-03 -0.1459755609E-03 -0.1369296223E-03 -0.1288302910E-03 -0.1221782731E-03 -0.1174350812E-03
 -0.1150162903E-03 -0.1107620441E-03 -0.1149809140E-03 -0.1195640222E-03 -0.1265850434E-03 -0.1386398424E-03
 -0.1531651475E-03 -0.1707539582E-03 -0.1911449308E-03 -0.2155328786E-03 -0.2412610586E-03 -0.2682889856E-03
 -0.2962377053E-03 -0.3244952018E-03 -0.3525432159E-03 -0.3800561193E-03 -0.4070046842E-03 -0.4337528062E-03
 -0.4602366087E-03 -0.4898356975E-03 -0.5232527408E-03 -0.5629043753E-03 -0.6116797235E-03 -0.6728904813E-03
 -0.7502263215E-03 -0.8477276902E-03 -0.9697796856E-03 -0.1120511386E-02 -0.1306331583E-02 -0.1531811329E-02
 -0.1798359929E-02 -0.2118029540E-02 -0.2491316349E-02 -0.2919633451E-02 -0.3400832917E-02 -0.3926580472E-02
 -0.4482364361E-02 -0.5045247202E-02 -0.5585380038E-02 -0.6067552660E-02 -0.6455184752E-02 -0.6715407477E-02
 -0.6824324736E-02 -0.6771135034E-02 -0.6559986080E-02 -0.6209065309E-02 -0.5747250983E-02 -0.5209312310E-02
 -0.4630902169E-02 -0.4044179638E-02 -0.3476027598E-02 -0.2945439217E-02 -0.2464639145E-02 -0.2039506604E-02
 -0.1671954359E-02 -0.1361544391E-02 -0.1099841664E-02 -0.8838079486E-03 -0.7075825978E-03 -0.5653278945E-03
 -0.4515399610E-03 -0.3612250340E-03 -0.2899820896E-03 -0.2340234139E-03 -0.1901558870E-03 -0.1557386565E-03
 -0.1286276981E-03 -0.1071142355E-03 -0.8986168406E-04 -0.7570573019E-04 -0.6416673690E-04 -0.5451883314E-04
 -0.4634679602E-04 -0.3935248421E-04 -0.3168109000E-04 -0.2695322395E-04
 -0.1228848140E-03 -0.1373321459E-03 -0.1533312896E-03 -0.1694982739E-03 -0.1859833010E-03 -0.2023408974E-03
 -0.2180489575E-03 -0.2325325454E-03 -0.2451977660E-03 -0.2554733629E-03 -0.2605590547E-03 -0.2689986222E-03
 -0.2699913164E-03 -0.2671460300E-03 -0.2614434564E-03 -0.2527645432E-03 -0.2416252203E-03 -0.2286705648E-03
 -0.2146333978E-03 -0.2002910900E-03 -0.1864256406E-03 -0.1737908277E-03 -0.1630884399E-03 -0.1549536481E-03
 -0.1457069851E-03 -0.1430471358E-03 -0.1440886891E-03 -0.1490996369E-03 -0.1606676673E-03 -0.1737186040E-03
 -0.1913698265E-03 -0.2130953558E-03 -0.2399107290E-03 -0.2692052472E-03 -0.3016310243E-03 -0.3357224911E-03
 -0.3708971513E-03 -0.4062599575E-03 -0.4410138990E-03 -0.4745905662E-03 -0.5067879421E-03 -0.5378978764E-03
 -0.5688046587E-03 -0.6001996925E-03 -0.6361590408E-03 -0.6783413941E-03 -0.7300358462E-03 -0.7949154888E-03
 -0.8769248427E-03 -0.9801911234E-03 -0.1108973816E-02 -0.1267653117E-02 -0.1460170886E-02 -0.1688367634E-02
 -0.1963327124E-02 -0.2286096754E-02 -0.2660080106E-02 -0.3086992391E-02 -0.3564632455E-02 -0.4086325894E-02
 -0.4638706788E-02 -0.5200189498E-02 -0.5741922524E-02 -0.6229051702E-02 -0.6624578633E-02 -0.6894536736E-02
 -0.7013544425E-02 -0.6969304620E-02 -0.6764780176E-02 -0.6417446619E-02 -0.5955930623E-02 -0.5415083753E-02
 -0.4830824941E-02 -0.4235648852E-02 -0.3656829282E-02 -0.3113761268E-02 -0.2619127379E-02 -0.2179280710E-02
 -0.1796738342E-02 -0.1472017066E-02 -0.1196073431E-02 -0.9668465164E-03 -0.7787248601E-03 -0.6260012273E-03
 -0.5031941390E-03 -0.4052446633E-03 -0.3276243194E-03 -0.2663812487E-03 -0.2181442296E-03 -0.1800983651E-03
 -0.1499422541E-03 -0.1258337952E-03 -0.1063300225E-03 -0.9018902883E-04 -0.7686878737E-04 -0.6560963954E-04
 -0.5597336884E-04 -0.4764875688E-04 -0.3834149209E-04 -0.3266620920E-04
 -0.1619461910E-03 -0.1823038803E-03 -0.2049462107E-03 -0.2281991520E-03 -0.2521471701E-03 -0.2761359642E-03
 -0.2993827607E-03 -0.3210117106E-03 -0.3401062661E-03 -0.3557749918E-03 -0.3682105345E-03 -0.3751832586E-03
 -0.3748233881E-03 -0.3744421593E-03 -0.3657741124E-03 -0.3530542088E-03 -0.3365768430E-03 -0.3172975354E-03
 -0.2962978306E-03 -0.2747157154E-03 -0.2536823238E-03 -0.2342711540E-03 -0.2174629910E-03 -0.2041265346E-03
 -0.1899282502E-03 -0.1841156012E-03 -0.1832752786E-03 -0.1877404441E-03 -0.1980285713E-03 -0.2159977533E-03
 -0.2370901141E-03 -0.2635677116E-03 -0.2966715528E-03 -0.3334598013E-03 -0.3735680606E-03 -0.4161969893E-03
 -0.4601231839E-03 -0.5040794425E-03 -0.5468966072E-03 -0.5876752646E-03 -0.6259687610E-03 -0.6619524630E-03
 -0.6965518414E-03 -0.7315053128E-03 -0.7685777253E-03 -0.8127443878E-03 -0.8667390635E-03 -0.9346612501E-03
 -0.1020717325E-02 -0.1129036311E-02 -0.1263542930E-02 -0.1427903549E-02 -0.1621551873E-02 -0.1854213160E-02
 -0.2126927772E-02 -0.2441858838E-02 -0.2801266618E-02 -0.3206396122E-02 -0.3655409972E-02 -0.4143253435E-02
 -0.4658645281E-02 -0.5183653131E-02 -0.5692837265E-02 -0.6154624646E-02 -0.6534490384E-02 -0.6799756613E-02
 -0.6925013169E-02 -0.6896728516E-02 -0.6715711185E-02 -0.6396729112E-02 -0.5965518505E-02 -0.5454187961E-02
 -0.4896330094E-02 -0.4322951380E-02 -0.3759630238E-02 -0.3226165315E-02 -0.2735339286E-02 -0.2294273516E-02
 -0.1906643715E-02 -0.1571685189E-02 -0.1289154696E-02 -0.1049740606E-02 -0.8515536214E-03 -0.6894016284E-03
 -0.5581077645E-03 -0.4527436426E-03 -0.3687814488E-03 -0.3021840269E-03 -0.2494473830E-03 -0.2076068195E-03
 -0.1742157950E-03 -0.1473052247E-03 -0.1253299309E-03 -0.1071080920E-03 -0.9164072181E-04 -0.7853578121E-04
 -0.6720606487E-04 -0.5733207629E-04 -0.4869082044E-04 -0.3932819705E-04
 -0.2133806485E-03 -0.2426605449E-03 -0.2739330142E-03 -0.3072494322E-03 -0.3418691975E-03 -0.3768778677E-03
 -0.4110947505E-03 -0.4431950089E-03 -0.4717738518E-03 -0.4954498822E-03 -0.5140975023E-03 -0.5249172022E-03
 -0.5281684280E-03 -0.5235929849E-03 -0.5095694237E-03 -0.4929651521E-03 -0.4686142365E-03 -0.4400046096E-03
 -0.4087380748E-03 -0.3764844051E-03 -0.3448814429E-03 -0.3154570063E-03 -0.2895775222E-03 -0.2642768678E-03
 -0.2474103761E-03 -0.2366575566E-03 -0.2325755032E-03 -0.2355597674E-03 -0.2461600541E-03 -0.2645205942E-03
 -0.2891821285E-03 -0.3235637962E-03 -0.3642338713E-03 -0.4090898518E-03 -0.4586197753E-03 -0.5113831936E-03
 -0.5657246286E-03 -0.6198993275E-03 -0.6722544023E-03 -0.7208926623E-03 -0.7661908936E-03 -0.8075598374E-03
 -0.8459546546E-03 -0.8833597258E-03 -0.9227502923E-03 -0.9672419359E-03 -0.1022783824E-02 -0.1093060681E-02
 -0.1182587382E-02 -0.1295440501E-02 -0.1435015059E-02 -0.1603893635E-02 -0.1799029754E-02 -0.2029332372E-02
 -0.2292899291E-02 -0.2589259872E-02 -0.2918729217E-02 -0.3280657314E-02 -0.3673827352E-02 -0.4094759185E-02
 -0.4535830407E-02 -0.4984448499E-02 -0.5421662449E-02 -0.5822658615E-02 -0.6158908220E-02 -0.6401994355E-02
 -0.6528345361E-02 -0.6523594742E-02 -0.6385265757E-02 -0.6123011330E-02 -0.5756484070E-02 -0.5311654565E-02
 -0.4816718575E-02 -0.4298582049E-02 -0.3780277499E-02 -0.3280601669E-02 -0.2812628835E-02 -0.2385027441E-02
 -0.2002295610E-02 -0.1666638424E-02 -0.1379863003E-02 -0.1133181875E-02 -0.9266489342E-03 -0.7560027318E-03
 -0.6166677171E-03 -0.5040455137E-03 -0.4137347204E-03 -0.3416865540E-03 -0.2843037956E-03 -0.2384910758E-03
 -0.2016651026E-03 -0.1717337159E-03 -0.1470525398E-03 -0.1263674682E-03 -0.1086382120E-03 -0.9343291460E-04
 -0.8016029340E-04 -0.6849829526E-04 -0.5822574929E-04 -0.4739260170E-04
 -0.2815505096E-03 -0.3217153475E-03 -0.3658796187E-03 -0.4134012078E-03 -0.4632769165E-03 -0.5141310900E-03
 -0.5642433884E-03 -0.6116229123E-03 -0.6541295629E-03 -0.6905400400E-03 -0.7174606054E-03 -0.7340280672E-03
 -0.7392801259E-03 -0.7329196372E-03 -0.7153592184E-03 -0.6876916913E-03 -0.6517113046E-03 -0.6094006677E-03
 -0.5607267129E-03 -0.5125108785E-03 -0.4655373184E-03 -0.4212104823E-03 -0.3818040785E-03 -0.3435910490E-03
 -0.3167820482E-03 -0.2983135904E-03 -0.2888538215E-03 -0.2891098345E-03 -0.2988465287E-03 -0.3189426310E-03
 -0.3475604877E-03 -0.3877122150E-03 -0.4392146288E-03 -0.4957374699E-03 -0.5561614066E-03 -0.6207398913E-03
 -0.6872800459E-03 -0.7534377250E-03 -0.8169457431E-03 -0.8759029261E-03 -0.9290915369E-03 -0.9762757513E-03
 -0.1018426334E-02 -0.1057245861E-02 -0.1097461953E-02 -0.1142133118E-02 -0.1198339228E-02 -0.1270242567E-02
 -0.1362765318E-02 -0.1479927443E-02 -0.1624441577E-02 -0.1792925257E-02 -0.1992803472E-02 -0.2218620949E-02
 -0.2466915375E-02 -0.2735518807E-02 -0.3020756571E-02 -0.3319662845E-02 -0.3630526240E-02 -0.3951768306E-02
 -0.4280500934E-02 -0.4611585477E-02 -0.4935645285E-02 -0.5238366536E-02 -0.5501072753E-02 -0.5702911185E-02
 -0.5824262020E-02 -0.5850422605E-02 -0.5774432818E-02 -0.5598219453E-02 -0.5331884202E-02 -0.4991596140E-02
 -0.4596881383E-02 -0.4168055511E-02 -0.3724057669E-02 -0.3282023018E-02 -0.2855380113E-02 -0.2454574668E-02
 -0.2086660817E-02 -0.1756749615E-02 -0.1466458078E-02 -0.1218382521E-02 -0.1004853016E-02 -0.8263785300E-03
 -0.6792647219E-03 -0.5594236702E-03 -0.4626878330E-03 -0.3850546108E-03 -0.3228604511E-03 -0.2728891086E-03
 -0.2324226311E-03 -0.1992459238E-03 -0.1716166046E-03 -0.1482116142E-03 -0.1280609675E-03 -0.1103827422E-03
 -0.9490346262E-04 -0.8120102195E-04 -0.6906156767E-04 -0.5619343043E-04
 -0.3700289281E-03 -0.4259140031E-03 -0.4880085626E-03 -0.5554832774E-03 -0.6269559588E-03 -0.7004604014E-03
 -0.7734757357E-03 -0.8430300318E-03 -0.9058819419E-03 -0.9597737227E-03 -0.1000098675E-02 -0.1025199451E-02
 -0.1033540082E-02 -0.1024609597E-02 -0.9989939752E-03 -0.9566414634E-03 -0.9046096092E-03 -0.8423007149E-03
 -0.7739227331E-03 -0.7032139299E-03 -0.6336154627E-03 -0.5682636510E-03 -0.5050950451E-03 -0.4539090829E-03
 -0.4128669663E-03 -0.3830915182E-03 -0.3653392842E-03 -0.3603273071E-03 -0.3677748543E-03 -0.3860831071E-03
 -0.4182355274E-03 -0.4652507472E-03 -0.5216755340E-03 -0.5876480969E-03 -0.6629217127E-03 -0.7445216176E-03
 -0.8250242123E-03 -0.9049238701E-03 -0.9811946169E-03 -0.1051229386E-02 -0.1113251098E-02 -0.1166704600E-02
 -0.1212554939E-02 -0.1253420409E-02 -0.1293488725E-02 -0.1337551973E-02 -0.1392400924E-02 -0.1465176300E-02
 -0.1560344799E-02 -0.1681929008E-02 -0.1831872879E-02 -0.2004302711E-02 -0.2205264069E-02 -0.2424994886E-02
 -0.2655479291E-02 -0.2890073608E-02 -0.3119937250E-02 -0.3339262147E-02 -0.3545052826E-02 -0.3737305562E-02
 -0.3919042373E-02 -0.4094417235E-02 -0.4266565615E-02 -0.4435310112E-02 -0.4595626064E-02 -0.4737512304E-02
 -0.4847428020E-02 -0.4910866380E-02 -0.4915233993E-02 -0.4852186294E-02 -0.4718896323E-02 -0.4518185104E-02
 -0.4257777404E-02 -0.3949062521E-02 -0.3605489070E-02 -0.3242000741E-02 -0.2872539639E-02 -0.2509928293E-02
 -0.2164593676E-02 -0.1845410818E-02 -0.1557463461E-02 -0.1306801702E-02 -0.1087053332E-02 -0.9010337520E-03
 -0.7461611560E-03 -0.6189975519E-03 -0.5156839752E-03 -0.4322969592E-03 -0.3651155741E-03 -0.3108002925E-03
 -0.2664928953E-03 -0.2298511505E-03 -0.1990338730E-03 -0.1726519183E-03 -0.1496992858E-03 -0.1293894505E-03
 -0.1114347831E-03 -0.9543457552E-04 -0.8118835282E-04 -0.6855792657E-04
 -0.4851978670E-03 -0.5625448360E-03 -0.6493838378E-03 -0.7446790057E-03 -0.8465580816E-03 -0.9522426226E-03
 -0.1058070342E-02 -0.1159635265E-02 -0.1252056022E-02 -0.1331462274E-02 -0.1391476223E-02 -0.1429177349E-02
 -0.1442938308E-02 -0.1429473013E-02 -0.1392088093E-02 -0.1332757058E-02 -0.1254605563E-02 -0.1162697439E-02
 -0.1063628129E-02 -0.9587458791E-03 -0.8569457980E-03 -0.7611913155E-03 -0.6698787559E-03 -0.5944553034E-03
 -0.5330726527E-03 -0.4869546724E-03 -0.4569391975E-03 -0.4436649708E-03 -0.4467134799E-03 -0.4666627616E-03
 -0.5019987526E-03 -0.5544282708E-03 -0.6196453494E-03 -0.6948070364E-03 -0.7821301748E-03 -0.8777113291E-03
 -0.9742575222E-03 -0.1072911375E-02 -0.1163448212E-02 -0.1245782282E-02 -0.1317446460E-02 -0.1377477711E-02
 -0.1426809232E-02 -0.1468450557E-02 -0.1507383550E-02 -0.1547693530E-02 -0.1600597256E-02 -0.1673612584E-02
 -0.1770367648E-02 -0.1896701604E-02 -0.2048295228E-02 -0.2230942546E-02 -0.2434614488E-02 -0.2649361265E-02
 -0.2862429508E-02 -0.3058975788E-02 -0.3229838709E-02 -0.3358252852E-02 -0.3442000663E-02 -0.3482771415E-02
 -0.3489795406E-02 -0.3478205470E-02 -0.3466155249E-02 -0.3470769125E-02 -0.3504015708E-02 -0.3569652876E-02
 -0.3662108726E-02 -0.3767556550E-02 -0.3866775601E-02 -0.3938938974E-02 -0.3965368973E-02 -0.3932496178E-02
 -0.3833594641E-02 -0.3669198266E-02 -0.3446168429E-02 -0.3176913422E-02 -0.2876128356E-02 -0.2559606879E-02
 -0.2242226370E-02 -0.1936400927E-02 -0.1652325888E-02 -0.1396106952E-02 -0.1173888111E-02 -0.9801886536E-03
 -0.8173328422E-03 -0.6826143136E-03 -0.5725147330E-03 -0.4831925699E-03 -0.4108581786E-03 -0.3520334594E-03
 -0.3037067687E-03 -0.2634006445E-03 -0.2291727708E-03 -0.1995706481E-03 -0.1735586084E-03 -0.1503553001E-03
 -0.1296645150E-03 -0.1111166458E-03 -0.9453104419E-04 -0.7978499382E-04
 -0.6341285816E-03 -0.7405176584E-03 -0.8612174952E-03 -0.9949949006E-03 -0.1139366915E-02 -0.1290459050E-02
 -0.1443001382E-02 -0.1590509607E-02 -0.1725675094E-02 -0.1842268987E-02 -0.1931340414E-02 -0.1987329408E-02
 -0.2007258659E-02 -0.1989746910E-02 -0.1935395988E-02 -0.1848197452E-02 -0.1733904419E-02 -0.1599673999E-02
 -0.1453330753E-02 -0.1303781120E-02 -0.1154901682E-02 -0.1016121632E-02 -0.8853031423E-03 -0.7757997364E-03
 -0.6857064792E-03 -0.6164693332E-03 -0.5688241454E-03 -0.5431015448E-03 -0.5386439317E-03 -0.5556726245E-03
 -0.5944332751E-03 -0.6504102095E-03 -0.7245444675E-03 -0.8138275894E-03 -0.9152477432E-03 -0.1025019549E-02
 -0.1138439942E-02 -0.1250972137E-02 -0.1357523955E-02 -0.1456103033E-02 -0.1538027146E-02 -0.1602987334E-02
 -0.1655596737E-02 -0.1696955934E-02 -0.1733364519E-02 -0.1772664436E-02 -0.1823733103E-02 -0.1894556155E-02
 -0.1994087692E-02 -0.2125042047E-02 -0.2283940604E-02 -0.2474928913E-02 -0.2684092543E-02 -0.2896676811E-02
 -0.3093895394E-02 -0.3254481992E-02 -0.3359283907E-02 -0.3391844043E-02 -0.3344384381E-02 -0.3222290876E-02
 -0.3035947569E-02 -0.2816002263E-02 -0.2597049633E-02 -0.2415912509E-02 -0.2304106266E-02 -0.2281371994E-02
 -0.2351544819E-02 -0.2501836202E-02 -0.2705633139E-02 -0.2927954418E-02 -0.3132091501E-02 -0.3285852320E-02
 -0.3366163637E-02 -0.3361380573E-02 -0.3271280870E-02 -0.3105060511E-02 -0.2879020955E-02 -0.2612271636E-02
 -0.2324447922E-02 -0.2032985497E-02 -0.1752764165E-02 -0.1493744261E-02 -0.1265429655E-02 -0.1063558136E-02
 -0.8923134670E-03 -0.7497365440E-03 -0.6326358121E-03 -0.5372241404E-03 -0.4596129046E-03 -0.3961591963E-03
 -0.3436791394E-03 -0.2995496014E-03 -0.2617243494E-03 -0.2286907347E-03 -0.1993905708E-03 -0.1730579628E-03
 -0.1493948886E-03 -0.1280725497E-03 -0.1089367107E-03 -0.9188465431E-04
 -0.8251516780E-03 -0.9704356964E-03 -0.1137018459E-02 -0.1323538220E-02 -0.1526790504E-02 -0.1741457087E-02
 -0.1960036838E-02 -0.2172675900E-02 -0.2370417214E-02 -0.2539855163E-02 -0.2670689604E-02 -0.2754506514E-02
 -0.2784764385E-02 -0.2759484513E-02 -0.2680478156E-02 -0.2553369667E-02 -0.2386886262E-02 -0.2191812941E-02
 -0.1979813041E-02 -0.1762315385E-02 -0.1550506343E-02 -0.1345679050E-02 -0.1164807821E-02 -0.1008071149E-02
 -0.8783235284E-03 -0.7770133493E-03 -0.7045471961E-03 -0.6608646203E-03 -0.6447600418E-03 -0.6558038194E-03
 -0.6940511980E-03 -0.7540183216E-03 -0.8363331025E-03 -0.9373641379E-03 -0.1053401911E-02 -0.1179823029E-02
 -0.1311157875E-02 -0.1442810804E-02 -0.1563733322E-02 -0.1672817227E-02 -0.1767938731E-02 -0.1841086256E-02
 -0.1895907343E-02 -0.1936322953E-02 -0.1969267114E-02 -0.2004051692E-02 -0.2051257102E-02 -0.2120387709E-02
 -0.2221944825E-02 -0.2354956145E-02 -0.2527339423E-02 -0.2728446904E-02 -0.2946589984E-02 -0.3161137078E-02
 -0.3347012938E-02 -0.3475682620E-02 -0.3519217311E-02 -0.3456700921E-02 -0.3276237803E-02 -0.2981811262E-02
 -0.2595690329E-02 -0.2159797924E-02 -0.1722539934E-02 -0.1343923799E-02 -0.1077393118E-02 -0.9595797129E-03
 -0.1004569279E-02 -0.1200781761E-02 -0.1513705866E-02 -0.1893183170E-02 -0.2283198705E-02 -0.2631694400E-02
 -0.2898266211E-02 -0.3058490350E-02 -0.3104666306E-02 -0.3043471901E-02 -0.2892569173E-02 -0.2674994966E-02
 -0.2415555618E-02 -0.2137055018E-02 -0.1859305872E-02 -0.1596279309E-02 -0.1360920413E-02 -0.1150176797E-02
 -0.9700772099E-03 -0.8193608467E-03 -0.6951072563E-03 -0.5935309349E-03 -0.5106001607E-03 -0.4424744385E-03
 -0.3857766517E-03 -0.3377276445E-03 -0.2961755336E-03 -0.2595519580E-03 -0.2267843696E-03 -0.1971885580E-03
 -0.1703055164E-03 -0.1460234443E-03 -0.1241652635E-03 -0.1046525176E-03
 -0.1067753916E-02 -0.1264502063E-02 -0.1492549462E-02 -0.1750585304E-02 -0.2034621950E-02 -0.2336591619E-02
 -0.2647878615E-02 -0.2953853360E-02 -0.3239445229E-02 -0.3486396512E-02 -0.3678042538E-02 -0.3801176817E-02
 -0.3846535287E-02 -0.3810586244E-02 -0.3696032327E-02 -0.3511432470E-02 -0.3270036684E-02 -0.2988090499E-02
 -0.2682951627E-02 -0.2371352900E-02 -0.2067816541E-02 -0.1780460044E-02 -0.1524237353E-02 -0.1302986146E-02
 -0.1119316118E-02 -0.9744210625E-03 -0.8680649598E-03 -0.7993354334E-03 -0.7661119988E-03 -0.7671392259E-03
 -0.8018549393E-03 -0.8636377184E-03 -0.9526107292E-03 -0.1064387246E-02 -0.1194448416E-02 -0.1337236897E-02
 -0.1486201225E-02 -0.1633553061E-02 -0.1774002638E-02 -0.1897386995E-02 -0.1998981576E-02 -0.2078916498E-02
 -0.2137919400E-02 -0.2176546225E-02 -0.2205003141E-02 -0.2234194019E-02 -0.2276566902E-02 -0.2344337161E-02
 -0.2446745537E-02 -0.2585851697E-02 -0.2769021968E-02 -0.2984116110E-02 -0.3214549407E-02 -0.3434799964E-02
 -0.3614606518E-02 -0.3717022537E-02 -0.3706287955E-02 -0.3554927497E-02 -0.3247032983E-02 -0.2787102886E-02
 -0.2203662901E-02 -0.1549086673E-02 -0.8944510482E-03 -0.3209884681E-03  0.1009452541E-03  0.3149063821E-03
  0.2955148962E-03  0.5365824847E-04 -0.3680073333E-03 -0.9038052408E-03 -0.1478098318E-02 -0.2018771831E-02
 -0.2468077999E-02 -0.2788976487E-02 -0.2966579201E-02 -0.3005396031E-02 -0.2924784645E-02 -0.2751984198E-02
 -0.2517153428E-02 -0.2248550998E-02 -0.1970921075E-02 -0.1702187968E-02 -0.1458638897E-02 -0.1238321451E-02
 -0.1048994282E-02 -0.8899911191E-03 -0.7585751400E-03 -0.6508936562E-03 -0.5627216321E-03 -0.4899877338E-03
 -0.4291027734E-03 -0.3771241715E-03 -0.3317953319E-03 -0.2914985303E-03 -0.2551560631E-03 -0.2221084091E-03
 -0.1919464460E-03 -0.1645810991E-03 -0.1398857267E-03 -0.1178098414E-03
 -0.1372274245E-02 -0.1636159265E-02 -0.1945444550E-02 -0.2297894597E-02 -0.2691464934E-02 -0.3115491760E-02
 -0.3555404930E-02 -0.3991628354E-02 -0.4402497247E-02 -0.4759045545E-02 -0.5038020028E-02 -0.5218387119E-02
 -0.5285810585E-02 -0.5234742090E-02 -0.5069242061E-02 -0.4802352179E-02 -0.4454183740E-02 -0.4049170085E-02
 -0.3613069356E-02 -0.3170271355E-02 -0.2741798144E-02 -0.2339081594E-02 -0.1981754135E-02 -0.1673501495E-02
 -0.1417787359E-02 -0.1214858015E-02 -0.1063285538E-02 -0.9607392608E-03 -0.9036877145E-03 -0.8898934626E-03
 -0.9166834860E-03 -0.9772321679E-03 -0.1070439579E-02 -0.1191030665E-02 -0.1333555468E-02 -0.1491896509E-02
 -0.1656788176E-02 -0.1821273394E-02 -0.1976067942E-02 -0.2114230862E-02 -0.2226815110E-02 -0.2310792028E-02
 -0.2369430420E-02 -0.2407447410E-02 -0.2430664488E-02 -0.2453526060E-02 -0.2490417455E-02 -0.2555486589E-02
 -0.2659440950E-02 -0.2804936259E-02 -0.2999785724E-02 -0.3229882873E-02 -0.3475459298E-02 -0.3706783625E-02
 -0.3885141823E-02 -0.3968400133E-02 -0.3912169673E-02 -0.3682342924E-02 -0.3258779106E-02 -0.2646120776E-02
 -0.1878645460E-02 -0.1020686558E-02 -0.1607720467E-03  0.6008155708E-03  0.1169084857E-02  0.1470915339E-02
  0.1474780227E-02  0.1189019045E-02  0.6635495665E-03 -0.2074262718E-04 -0.7684449243E-03 -0.1488656650E-02
 -0.2107249553E-02 -0.2575484439E-02 -0.2872050418E-02 -0.2999837390E-02 -0.2980207062E-02 -0.2844696254E-02
 -0.2628739298E-02 -0.2366153308E-02 -0.2085473371E-02 -0.1809190342E-02 -0.1551618495E-02 -0.1325568026E-02
 -0.1126883727E-02 -0.9596832477E-03 -0.8213069495E-03 -0.7077609838E-03 -0.6145793174E-03 -0.5374324452E-03
 -0.4725068174E-03 -0.4166946351E-03 -0.3676395140E-03 -0.3236829852E-03 -0.2837521897E-03 -0.2472220343E-03
 -0.2137418997E-03 -0.1832517127E-03 -0.1556800465E-03 -0.1310072280E-03
 -0.1749326584E-02 -0.2099345768E-02 -0.2512521516E-02 -0.2992522364E-02 -0.3532605914E-02 -0.4120811792E-02
 -0.4737341619E-02 -0.5355756684E-02 -0.5940513128E-02 -0.6453056596E-02 -0.6856691631E-02 -0.7119295469E-02
 -0.7218768036E-02 -0.7146449861E-02 -0.6908467426E-02 -0.6524691984E-02 -0.6025603936E-02 -0.5447847847E-02
 -0.4829482351E-02 -0.4205839058E-02 -0.3606591303E-02 -0.3048206103E-02 -0.2555948206E-02 -0.2132990993E-02
 -0.1782935434E-02 -0.1504348564E-02 -0.1293906290E-02 -0.1147049001E-02 -0.1058108907E-02 -0.1022906581E-02
 -0.1037177587E-02 -0.1092447454E-02 -0.1186540637E-02 -0.1313451603E-02 -0.1465647295E-02 -0.1636138015E-02
 -0.1815926327E-02 -0.1995206062E-02 -0.2163893951E-02 -0.2312635427E-02 -0.2435054033E-02 -0.2524832056E-02
 -0.2583650437E-02 -0.2616094099E-02 -0.2635316591E-02 -0.2651631801E-02 -0.2682884450E-02 -0.2745116459E-02
 -0.2846751629E-02 -0.3002378856E-02 -0.3209106307E-02 -0.3454881227E-02 -0.3717120429E-02 -0.3961729332E-02
 -0.4144890897E-02 -0.4215322473E-02 -0.4124559246E-02 -0.3829387045E-02 -0.3307510755E-02 -0.2562816509E-02
 -0.1634620418E-02 -0.5980167657E-03  0.4426460427E-03  0.1368201708E-02  0.2064811121E-02  0.2445396597E-02
  0.2465292926E-02  0.2137067661E-02  0.1517456954E-02  0.7017150825E-03 -0.1991417142E-03 -0.1073648280E-02
 -0.1838193953E-02 -0.2431656369E-02 -0.2827515900E-02 -0.3027745296E-02 -0.3055942592E-02 -0.2947811364E-02
 -0.2743688696E-02 -0.2484849482E-02 -0.2198431228E-02 -0.1912961151E-02 -0.1645436632E-02 -0.1409508235E-02
 -0.1201648340E-02 -0.1026606328E-02 -0.8812844210E-03 -0.7623217374E-03 -0.6645323885E-03 -0.5833124590E-03
 -0.5146215888E-03 -0.4551923400E-03 -0.4025780684E-03 -0.3550902790E-03 -0.3116711218E-03 -0.2717385676E-03
 -0.2350070776E-03 -0.2014506682E-03 -0.1710559100E-03 -0.1438356195E-03
 -0.2208887558E-02 -0.2664989059E-02 -0.3214612281E-02 -0.3858245083E-02 -0.4591081868E-02 -0.5398519396E-02
 -0.6255831096E-02 -0.7121527261E-02 -0.7948921374E-02 -0.8680332634E-02 -0.9260372467E-02 -0.9640210488E-02
 -0.9785916575E-02 -0.9684050848E-02 -0.9343872417E-02 -0.8795612783E-02 -0.8085335914E-02 -0.7267764546E-02
 -0.6398792655E-02 -0.5529183385E-02 -0.4700357781E-02 -0.3936130870E-02 -0.3265691305E-02 -0.2694272941E-02
 -0.2222646292E-02 -0.1848089827E-02 -0.1562912244E-02 -0.1359676020E-02 -0.1229613317E-02 -0.1165809401E-02
 -0.1161743870E-02 -0.1207502433E-02 -0.1298036723E-02 -0.1426617607E-02 -0.1585076110E-02 -0.1764728294E-02
 -0.1955522653E-02 -0.2146444473E-02 -0.2326190542E-02 -0.2484254482E-02 -0.2612309387E-02 -0.2706488842E-02
 -0.2765099449E-02 -0.2794994750E-02 -0.2806761622E-02 -0.2818195952E-02 -0.2844294626E-02 -0.2904023414E-02
 -0.3006939076E-02 -0.3168905980E-02 -0.3387022053E-02 -0.3648066185E-02 -0.3927163253E-02 -0.4186759728E-02
 -0.4377759417E-02 -0.4444298923E-02 -0.4329287074E-02 -0.3986740845E-02 -0.3389963311E-02 -0.2542595960E-02
 -0.1488061653E-02 -0.3103497921E-03  0.8730971534E-03  0.1927107765E-02  0.2723271691E-02  0.3161874818E-02
  0.3193232178E-02  0.2825974316E-02  0.2129946824E-02  0.1206556632E-02  0.1842925300E-03 -0.8154030908E-03
 -0.1692174166E-02 -0.2379690615E-02 -0.2847713453E-02 -0.3098503916E-02 -0.3157559143E-02 -0.3064462220E-02
 -0.2863734499E-02 -0.2597927544E-02 -0.2302999808E-02 -0.2007195160E-02 -0.1729206500E-02 -0.1486168039E-02
 -0.1269751286E-02 -0.1087602711E-02 -0.9368759205E-03 -0.8130966996E-03 -0.7107907315E-03 -0.6259808236E-03
 -0.5539310226E-03 -0.4912275859E-03 -0.4353474011E-03 -0.3845839752E-03 -0.3379038006E-03 -0.2947744364E-03
 -0.2549790847E-03 -0.2185290139E-03 -0.1854691226E-03 -0.1558449536E-03
 -0.2755894255E-02 -0.3347000032E-02 -0.4064858718E-02 -0.4916033398E-02 -0.5897732719E-02 -0.6994387738E-02
 -0.8169013178E-02 -0.9370568269E-02 -0.1053041902E-01 -0.1156525699E-01 -0.1239225894E-01 -0.1293761443E-01
 -0.1314947439E-01 -0.1300708851E-01 -0.1252443510E-01 -0.1174736137E-01 -0.1074517097E-01 -0.9599088028E-02
 -0.8390538548E-02 -0.7191684757E-02 -0.6054741217E-02 -0.5027122707E-02 -0.4128362507E-02 -0.3367582588E-02
 -0.2743658461E-02 -0.2248734759E-02 -0.1871950425E-02 -0.1599100016E-02 -0.1418296225E-02 -0.1317590451E-02
 -0.1289175656E-02 -0.1319362302E-02 -0.1401409094E-02 -0.1527055953E-02 -0.1686999415E-02 -0.1871207595E-02
 -0.2068522293E-02 -0.2266840636E-02 -0.2453806464E-02 -0.2617947079E-02 -0.2750144290E-02 -0.2846128354E-02
 -0.2903837689E-02 -0.2930593578E-02 -0.2938299961E-02 -0.2943269954E-02 -0.2966285310E-02 -0.3024420912E-02
 -0.3129004473E-02 -0.3297783908E-02 -0.3525500263E-02 -0.3800599561E-02 -0.4095788137E-02 -0.4370966726E-02
 -0.4573591070E-02 -0.4643696288E-02 -0.4520657944E-02 -0.4152087689E-02 -0.3511651224E-02 -0.2601798311E-02
 -0.1468852844E-02 -0.2034673084E-03  0.1068716518E-02  0.2202034767E-02  0.3057112070E-02  0.3528573857E-02
  0.3560153017E-02  0.3163918369E-02  0.2410297474E-02  0.1416118268E-02  0.3162325820E-03 -0.7576163806E-03
 -0.1699604506E-02 -0.2438645231E-02 -0.2942980728E-02 -0.3215528332E-02 -0.3283968192E-02 -0.3190795010E-02
 -0.2983563078E-02 -0.2707548283E-02 -0.2400885624E-02 -0.2093389056E-02 -0.1804722151E-02 -0.1550447143E-02
 -0.1326675674E-02 -0.1140676980E-02 -0.9850605845E-03 -0.8573199891E-03 -0.7520953756E-03 -0.6642404703E-03
 -0.5888648179E-03 -0.5233521703E-03 -0.4646258648E-03 -0.4109734127E-03 -0.3613929147E-03 -0.3154062237E-03
 -0.2728611771E-03 -0.2338109072E-03 -0.1983548346E-03 -0.1665698292E-03
 -0.3400057459E-02 -0.4149939721E-02 -0.5071942526E-02 -0.6179428616E-02 -0.7475487609E-02 -0.8938934687E-02
 -0.1052936755E-01 -0.1217687524E-01 -0.1378468520E-01 -0.1523392125E-01 -0.1640204831E-01 -0.1717828744E-01
 -0.1748386386E-01 -0.1728691552E-01 -0.1660845812E-01 -0.1551766085E-01 -0.1411811793E-01 -0.1252939675E-01
 -0.1086887091E-01 -0.9237740975E-02 -0.7708154394E-02 -0.6338880440E-02 -0.5153059188E-02 -0.4157956747E-02
 -0.3347786315E-02 -0.2707851773E-02 -0.2220570707E-02 -0.1864263348E-02 -0.1622195579E-02 -0.1478698128E-02
 -0.1417130762E-02 -0.1426405984E-02 -0.1494183548E-02 -0.1611634339E-02 -0.1767640266E-02 -0.1950977468E-02
 -0.2149433602E-02 -0.2350020422E-02 -0.2539556141E-02 -0.2705860260E-02 -0.2839260972E-02 -0.2934220711E-02
 -0.2991453699E-02 -0.3015580045E-02 -0.3020043972E-02 -0.3022248184E-02 -0.3042820712E-02 -0.3100883190E-02
 -0.3207939503E-02 -0.3382594306E-02 -0.3619591743E-02 -0.3907287184E-02 -0.4217612365E-02 -0.4509310872E-02
 -0.4728255514E-02 -0.4812619510E-02 -0.4699860856E-02 -0.4336736386E-02 -0.3693387068E-02 -0.2775171056E-02
 -0.1629206818E-02 -0.3473203039E-03  0.9402451297E-03  0.2084799897E-02  0.2945781609E-02  0.3412297932E-02
  0.3432747893E-02  0.3019904656E-02  0.2247936861E-02  0.1235081748E-02  0.1209700688E-03 -0.9616842146E-03
 -0.1905171440E-02 -0.2638670388E-02 -0.3132189059E-02 -0.3389596137E-02 -0.3440229720E-02 -0.3328176715E-02
 -0.3102351219E-02 -0.2809057367E-02 -0.2487096531E-02 -0.2166620007E-02 -0.1867341188E-02 -0.1604809168E-02
 -0.1374511971E-02 -0.1181550540E-02 -0.1022414658E-02 -0.8935638711E-03 -0.7857941149E-03 -0.6956402137E-03
 -0.6184729174E-03 -0.5506502249E-03 -0.4891272453E-03 -0.4330972326E-03 -0.3811065077E-03 -0.3327381986E-03
 -0.2878773239E-03 -0.2466394653E-03 -0.2091654661E-03 -0.1755604020E-03
 -0.4138537338E-02 -0.5071366018E-02 -0.6232737240E-02 -0.7648576500E-02 -0.9324304523E-02 -0.1124631408E-01
 -0.1336507947E-01 -0.1558974444E-01 -0.1778847015E-01 -0.1979328003E-01 -0.2142459651E-01 -0.2251800036E-01
 -0.2295469684E-01 -0.2268607014E-01 -0.2174347171E-01 -0.2023045266E-01 -0.1830047271E-01 -0.1612761626E-01
 -0.1387878517E-01 -0.1169350037E-01 -0.9668671160E-02 -0.7875377533E-02 -0.6338954218E-02 -0.5062371006E-02
 -0.4030894928E-02 -0.3220987575E-02 -0.2604020346E-02 -0.2152836861E-02 -0.1840079629E-02 -0.1644061837E-02
 -0.1544541048E-02 -0.1526777907E-02 -0.1575028121E-02 -0.1678617845E-02 -0.1824881426E-02 -0.2001416790E-02
 -0.2195129500E-02 -0.2392291767E-02 -0.2579242622E-02 -0.2743388472E-02 -0.2874790368E-02 -0.2967775042E-02
 -0.3022326373E-02 -0.3045417226E-02 -0.3048472649E-02 -0.3050003463E-02 -0.3070577287E-02 -0.3131018463E-02
 -0.3241817979E-02 -0.3422526930E-02 -0.3668093190E-02 -0.3967375321E-02 -0.4292665462E-02 -0.4603281370E-02
 -0.4845842062E-02 -0.4959473926E-02 -0.4882763473E-02 -0.4564236353E-02 -0.3974592649E-02 -0.3117926321E-02
 -0.2042881794E-02 -0.8389310318E-03  0.3693088564E-03  0.1437619889E-02  0.2232114533E-02  0.2651974086E-02
  0.2650276281E-02  0.2242726861E-02  0.1502788325E-02  0.5450159043E-03 -0.4985613347E-03 -0.1501503605E-02
 -0.2363288696E-02 -0.3018966513E-02 -0.3441072626E-02 -0.3636783531E-02 -0.3635619433E-02 -0.3481344073E-02
 -0.3221969242E-02 -0.2902621401E-02 -0.2560856004E-02 -0.2225634634E-02 -0.1915598891E-02 -0.1645461129E-02
 -0.1409711393E-02 -0.1212926287E-02 -0.1051067319E-02 -0.9185522437E-03 -0.8108714282E-03 -0.7191688328E-03
 -0.6404645240E-03 -0.5710386963E-03 -0.5082407533E-03 -0.4499151792E-03 -0.3961189767E-03 -0.3459520956E-03
 -0.2993319592E-03 -0.2564267446E-03 -0.2174118206E-03 -0.1824156714E-03
 -0.4963911983E-02 -0.6098765617E-02 -0.7528932962E-02 -0.9295833558E-02 -0.1141834791E-01 -0.1389044631E-01
 -0.1665814802E-01 -0.1960834299E-01 -0.2256519917E-01 -0.2529551466E-01 -0.2754198450E-01 -0.2906283135E-01
 -0.2968011249E-01 -0.2932053609E-01 -0.2803029422E-01 -0.2596270302E-01 -0.2334230164E-01 -0.2041889874E-01
 -0.1742572717E-01 -0.1455107980E-01 -0.1192103547E-01 -0.9618637936E-02 -0.7668469312E-02 -0.6064861387E-02
 -0.4780423591E-02 -0.3778507461E-02 -0.3017568248E-02 -0.2458711568E-02 -0.2067944076E-02 -0.1813347583E-02
 -0.1671464609E-02 -0.1619722104E-02 -0.1643700692E-02 -0.1727912970E-02 -0.1858653608E-02 -0.2022403485E-02
 -0.2205335277E-02 -0.2393305227E-02 -0.2572363078E-02 -0.2729935660E-02 -0.2856097438E-02 -0.2945258787E-02
 -0.2997479546E-02 -0.3019776477E-02 -0.3023498988E-02 -0.3027068847E-02 -0.3050905629E-02 -0.3115293530E-02
 -0.3231946513E-02 -0.3419398592E-02 -0.3673533558E-02 -0.3984455667E-02 -0.4326176635E-02 -0.4660625637E-02
 -0.4937895280E-02 -0.5101367015E-02 -0.5094350202E-02 -0.4870449863E-02 -0.4402396928E-02 -0.3697299063E-02
[truncated: 17,774,622 more chars]
